# Supplementary material for: Effect of Feeding Bacillus subtilis Spores to Broilers Challenged with Salmonella enterica serovar Heidelberg Brazilian Strain UFPR1 on Performance, Immune Response, and Gut Health
Source: Front Vet Sci. 2018 Feb 13;5:13. doi: 10.3389/fvets.2018.00013 (PMC5816941; doi:10.3389/fvets.2018.00013)
Supplement: Supplementary file 1 [file Table_1.xlsx]

## Sheet: Table S1
Table S1_ Complete list of ileal microorganisms.
#OTU ID	Control_01	Control_02	Control_03	Control_04	Control media	SD	SH_01	SH_02	SH_03	SH_04	SH media	SD	SH+Pro250_01	SH+Pro250_02	SH+Pro250_03	SH+Pro250_04	SH+Pro250 media	SD	SH+Pro500_01	SH+Pro500_02	SH+Pro500_03	SH+Pro500_04	SH+Pro500 media	SD
k__Bacteria;p__Firmicutes;c__Clostridia;o__Clostridiales;f__Clostridiaceae;g__Clostridium;s__perfringens	0.715302	0.511915	0.196276	0.00451712	0.357002	0.317519	0.267256	0.33329	0.390112	0.0227462	0.253351	0.161726	0.218852	0.000645874	0.223282	0.277905	0.180171	0.122659	0.379757	0.00442791	0.000564531	0.061143	0.111473	0.180987
k__Bacteria;p__Firmicutes;c__Clostridia;o__Clostridiales;;Other;Other	0.0259386	0.0612242	0.330877	0.390258	0.202075	0.185172	0.102755	0.257759	0.0834935	0.418622	0.215658	0.156185	0.248265	0.31385	0.191198	0.167496	0.230202	0.0652599	0.180066	0.507763	0.6835	0.476857	0.462046	0.208857
k__Bacteria;p__Proteobacteria;c__Gammaproteobacteria;o__Enterobacteriales;f__Enterobacteriaceae;;Other	0.0297288	0.182641	0.0363596	0.0851639	0.0834734	0.0705817	0.159953	0.0188921	0.0788912	0.111162	0.0922247	0.0591642	0.102476	0.00312585	0.00378863	0.00476082	0.0285379	0.0492968	0.0843384	0.00554039	0.00169359	0.005226	0.0241996	0.0401305
k__Bacteria;p__Firmicutes;c__Clostridia;o__Clostridiales;f__Peptostreptococcaceae;;Other	0.0240715	0.0585174	0.103263	0.114843	0.0751738	0.0418391	0.0982724	0.090988	0.0551143	0.191231	0.108901	0.0580374	0.0814128	0.445111	0.300571	0.263269	0.272591	0.149646	0.10827	0.231329	0.140716	0.097568	0.144471	0.0607419
k__Bacteria;p__Firmicutes;c__Clostridia;o__Clostridiales;f__Clostridiaceae;g__Candidatus_Arthromitus;	0.0269448	0.0362834	0.106576	0.0913814	0.0652965	0.0395688	0.0471506	0.035964	0.0223045	0.0832589	0.0471695	0.0261169	0.0723272	0.0667231	0.0527522	0.069523	0.0653314	0.00869261	0.0291518	0.0827936	0.0256055	0.106312	0.0609658	0.0399801
k__Bacteria;p__Firmicutes;c__Bacilli;o__Lactobacillales;f__Enterococcaceae;g__Enterococcus;	0.000995058	0.00210257	0.0501993	0.146823	0.0500301	0.0684847	0.00631365	0.0049377	0.00876203	0.00135454	0.00534198	0.00309322	0.0127955	0.00463589	0.0163469	0.0221369	0.0139788	0.0073224	0.0142433	0.00650336	0.00568564	0.0056786	0.00802773	0.00416179
k__Bacteria;p__Firmicutes;c__Clostridia;o__Clostridiales;f__Clostridiaceae;g__Clostridium;Other	0.0523468	0.0391271	0.0184473	0.000755715	0.0276692	0.0227277	0.0230564	0.0261819	0.03106	0.00318066	0.0208697	0.012244	0.0178237	0.000191287	0.0190334	0.023299	0.0150869	0.0102043	0.0244136	0.000694747	0.000201618	0.00531048	0.0076551	0.0114068
k__Bacteria;p__Firmicutes;c__Clostridia;o__Clostridiales;f__Clostridiaceae;Other;Other	0.0240156	0.0260444	0.0352551	0.0187984	0.0260284	0.00686676	0.0342854	0.0352826	0.0279434	0.0204686	0.029495	0.0068393	0.0348708	0.0173868	0.0284246	0.0301153	0.0276994	0.00739684	0.0306545	0.0167355	0.0195704	0.0264438	0.023351	0.0063499
k__Bacteria;p__Firmicutes;c__Bacilli;o__Lactobacillales;f__Lactobacillaceae;g__Lactobacillus;	0.043436	0.0140816	0.000345131	0.00747986	0.0163356	0.0189176	0.00331539	0.000690717	0.039307	0.00103346	0.0110866	0.0188496	0.0045377	9.9019e-05	0.0196156	0.000551844	0.00620104	0.0091627	0.00652131	0.00134992	0.000188177	0.000132762	0.00204804	0.00303452
k__Bacteria;p__Firmicutes;c__Clostridia;o__Clostridiales;Other;Other;Other	0.00267212	0.00824109	0.0221919	0.024492	0.0143993	0.0106151	0.014076	0.0192467	0.00997696	0.0248633	0.0170407	0.0064484	0.0181712	0.0209965	0.0155399	0.0156293	0.0175843	0.00258128	0.0129456	0.0233268	0.0297723	0.0221351	0.0220449	0.00693211
k__Bacteria;p__Firmicutes;c__Clostridia;o__Clostridiales;f__Clostridiaceae;;Other	0.00762505	0.00807998	0.018361	0.020868	0.0137335	0.00687	0.0290889	0.0146451	0.00908557	0.0554357	0.0270638	0.0207084	0.012264	0.0239086	0.0179493	0.0170721	0.0177985	0.00477891	0.0103032	0.0190308	0.0152827	0.0139642	0.0146452	0.00360353
k__Bacteria;p__Firmicutes;c__Clostridia;o__Clostridiales;f__Peptostreptococcaceae;Other;Other	0.00160998	0.0047771	0.0174464	0.0163939	0.0100568	0.00804131	0.00744521	0.0137957	0.00639819	0.0188933	0.0116331	0.00584037	0.0120699	0.0142835	0.00984552	0.00986772	0.0115167	0.00211921	0.00802761	0.0160759	0.0212775	0.0160099	0.0153477	0.00546853
Unassigned;Other;Other;Other;Other;Other;Other	0.00631694	0.0106498	0.00714421	0.00728235	0.00784832	0.00191567	0.0225302	0.00715919	0.01553	0.0049566	0.012544	0.0080665	0.0135722	0.0093438	0.0106836	0.0117851	0.0113462	0.00178852	0.00794852	0.00238764	0.00224468	0.0058536	0.00460861	0.00278244
k__Bacteria;p__Firmicutes;c__Bacilli;o__Turicibacterales;f__Turicibacteraceae;g__Turicibacter;	0.000637284	0.00514766	0.0151167	0.00937774	0.00756986	0.00616851	0.127455	0.0992019	0.0103467	0.000451513	0.0593638	0.0635002	0.0862776	0.00258125	0.0376879	0.00647715	0.033256	0.0386824	0.0683192	0.022399	0.00989274	0.115889	0.054125	0.0482332
k__Bacteria;p__Firmicutes;c__Clostridia;o__Clostridiales;f__Clostridiaceae;g__Clostridium;	0.0133271	0.00979587	0.00522874	0.000386445	0.00718453	0.00561513	0.00609022	0.00690717	0.0121427	0.00167561	0.00670393	0.00429271	0.0047932	2.92556e-05	0.00462836	0.00595571	0.00385163	0.00261582	0.00671903	0.000479287	8.06473e-05	0.00149056	0.00219238	0.00307556
k__Bacteria;p__Cyanobacteria;c__Chloroplast;o__Streptophyta;;Other;Other	0.00288455	0.00693605	0.00817961	0.00937774	0.00684449	0.0028219	0.0198202	0.0112195	0.0189437	0.00620077	0.014046	0.00650297	0.0155753	0.0538303	0.0208703	0.0498951	0.0350428	0.0196079	0.00371722	0.00691229	0.0134278	0.00629413	0.00758785	0.00413185
k__Bacteria;p__Firmicutes;c__Clostridia;o__Clostridiales;f__Clostridiaceae;g__SMB53;Other	0.0005143	0.00155477	0.00757563	0.0082184	0.00446577	0.00399339	0.0027388	0.00500303	0.0025091	0.00897005	0.00480524	0.00299595	0.0048954	0.00661402	0.00418881	0.00366883	0.00484177	0.00128399	0.00309169	0.00823143	0.0105245	0.00717519	0.0072557	0.00310818
k__Bacteria;p__Firmicutes;c__Bacilli;o__Lactobacillales;f__Lactobacillaceae;g__Lactobacillus;s__reuteri	0.0156414	1.61116e-05	1.72566e-05	8.58767e-05	0.00394017	0.0078009	0.000230636	6.53381e-05	0	0	7.39934e-05	0.000108876	0	0	1.14807e-05	9.35329e-06	5.2085e-06	6.07664e-06	3.59499e-06	0	2.68824e-05	6.03464e-06	9.12802e-06	1.2093e-05
k__Bacteria;p__Firmicutes;c__Clostridia;o__Clostridiales;f__Clostridiaceae;g__SMB53;	0.000234789	0.000644465	0.00245043	0.00308297	0.00160316	0.00137831	0.00103786	0.00187614	0.000911198	0.00324086	0.00176651	0.0010721	0.00199291	0.00148304	0.000956178	0.000827766	0.00131497	0.000533524	0.00140205	0.00302523	0.00444904	0.00325267	0.00303225	0.00125346
k__Bacteria;p__Proteobacteria;c__Gammaproteobacteria;o__Enterobacteriales;f__Enterobacteriaceae;g__Escherichia;Other	0.00130811	0.00217507	0.000811058	0.00204387	0.00158453	0.000641455	0.00369017	0.000513371	0.000627274	0.00108363	0.00147861	0.00149482	0.00801251	2.92556e-05	7.70847e-05	8.88563e-05	0.00205193	0.00397381	0.00481009	0.00018468	6.72061e-05	0.000205178	0.00131679	0.00232966
k__Bacteria;p__Firmicutes;c__Clostridia;o__Clostridiales;f__Ruminococcaceae;g__Faecalibacterium;s__prausnitzii	0.000447217	0.000426958	0.000638492	0.00391598	0.00135716	0.00170854	0.000122525	0.000177346	0.000323541	0.00901018	0.0024084	0.00440201	0.000357701	0.000281304	0.000634719	0.000163683	0.000359352	0.000200173	0.000287599	0.00230849	0.00118283	0.000307767	0.00102167	0.00095401
k__Bacteria;p__Firmicutes;c__Clostridia;o__Clostridiales;f__Lachnospiraceae;g__[Ruminococcus];	0.000324232	9.66697e-05	0.000776545	0.00370129	0.00122468	0.00167507	0.000158562	0.000270687	0.000198086	0.00144484	0.000518044	0.000619607	0.000449682	0.000429833	0.0009939	0.000287614	0.000540257	0.000310923	0.000194129	0.00220296	0.00102153	0.00143021	0.00121221	0.000837051
k__Bacteria;p__Firmicutes;c__Clostridia;o__Clostridiales;f__Ruminococcaceae;;Other	0.000324232	0.000265842	0.000811058	0.00342648	0.0012069	0.00149977	0.000266672	0.000345359	0.000402776	0.0022375	0.000813076	0.000951251	0.000378141	0.000447836	0.000813489	0.00027826	0.000479432	0.000233326	0.000262434	0.00296806	0.000833356	0.00110434	0.00129205	0.00117115
k__Bacteria;p__Firmicutes;c__Bacilli;o__Lactobacillales;f__Enterococcaceae;g__Enterococcus;Other	7.8263e-05	0.000233619	0.00163937	0.00151143	0.000865671	0.000823634	0.000562174	0.000149344	0.000818757	0	0.000382569	0.00037562	0.000807383	6.30121e-05	0.000508431	0.000813736	0.000548141	0.0003534	0.000837632	5.27656e-05	6.72061e-05	0.000108623	0.000266557	0.000381452
k__Bacteria;p__Firmicutes;c__Clostridia;o__Clostridiales;f__Ruminococcaceae;g__Oscillospira;	0.000134165	9.66697e-05	0.000517697	0.0025076	0.000814033	0.00114496	2.88295e-05	0.000121342	9.90432e-05	0.0011338	0.000345753	0.00052684	0.0001022	0.00026105	0.000382143	7.2488e-05	0.00020447	0.000144508	0.000273219	0.00617357	0.000873679	0.00103796	0.00208961	0.00274241
k__Bacteria;p__Firmicutes;c__Bacilli;o__Bacillales;Other;Other;Other	8.94434e-05	4.02791e-05	0.000707519	0.00238737	0.000806153	0.001097	0.00092975	0.00176413	0.000316938	5.01681e-05	0.000765246	0.000760952	0.000940243	0.00036232	0.00214197	0.00216295	0.00140187	0.000898286	0.000765733	0.000439713	0.00065862	0.000223282	0.000521837	0.000240883
k__Bacteria;p__Firmicutes;c__Clostridia;o__Clostridiales;f__Lachnospiraceae;;Other	0.000436037	0.00044307	0.000483183	0.00170895	0.000767809	0.000627769	6.48663e-05	0.000121342	0.000244307	0.00058195	0.000253116	0.000231669	0.000194181	0.000240796	0.000277177	0.000572889	0.000321261	0.000171157	0.000179749	0.00342097	0.000510766	0.000525014	0.00115912	0.00151631
k__Bacteria;p__Firmicutes;c__Bacilli;o__Lactobacillales;f__Enterococcaceae;g__Enterococcus;s__cecorum	0	8.05581e-06	0.00177742	0.000901706	0.000671797	0.000849928	0.000144147	0.000121342	6.60288e-06	0	6.80231e-05	7.536e-05	0	4.50087e-06	3.2802e-06	1.16916e-05	4.86817e-06	4.93001e-06	7.18998e-06	4.39713e-06	1.34412e-05	0	6.25708e-06	5.63006e-06
k__Bacteria;p__Firmicutes;c__Bacilli;o__Lactobacillales;f__Leuconostocaceae;;Other	8.94434e-05	3.22232e-05	0.000172566	0.0023702	0.000666107	0.00113752	0.000778395	0.00023335	0.000713111	9.03025e-05	0.00045379	0.000343187	0.000490562	0.000110271	0.000234534	0.000406868	0.000310559	0.000170852	0.000197724	9.23398e-05	0.000685502	0.000368113	0.00033592	0.000259277
k__Bacteria;p__Proteobacteria;c__Gammaproteobacteria;o__Enterobacteriales;f__Enterobacteriaceae;g__Klebsiella;	3.35413e-05	0.000950586	0.000155309	0.0012538	0.000598309	0.000596931	0.000180184	0.00014001	0.00264776	2.00672e-05	0.000747004	0.00126899	0.00172719	1.5753e-05	0.000123007	0.000212787	0.000519684	0.000809021	3.59499e-05	0.000259431	0.000900562	2.41386e-05	0.00030502	0.000411518
k__Bacteria;p__Firmicutes;c__Bacilli;o__Lactobacillales;f__Enterococcaceae;Other;Other	0	4.02791e-05	0.000603979	0.00150284	0.000536775	0.00070058	0.000144147	4.66701e-05	0.000165072	1.00336e-05	9.14808e-05	7.49023e-05	0.000163521	3.15061e-05	0.000103326	0.000142638	0.000110248	5.81242e-05	0.000140205	3.51771e-05	8.06473e-05	0.000114658	9.26718e-05	4.54349e-05
k__Bacteria;p__Firmicutes;c__Clostridia;o__Clostridiales;f__Lachnospiraceae;Other;Other	0.000335413	0.000290009	0.000776545	0.000601137	0.000500776	0.000229411	5.76589e-05	0.00018668	0.000158469	0.000140471	0.00013582	5.54693e-05	0.000143081	0.00010577	0.00016401	0.000226817	0.00015992	5.06877e-05	7.90897e-05	0.000844249	0.00044356	0.000307767	0.000418666	0.000321119
k__Bacteria;p__Firmicutes;c__Bacilli;o__Turicibacterales;f__Turicibacteraceae;g__Turicibacter;Other	2.23609e-05	0.000241674	0.00120796	0.000420796	0.000473197	0.000516229	0.00912452	0.00487236	0.000561245	0	0.00363953	0.00425547	0.00733799	0.00020929	0.0020042	0.000339057	0.00247263	0.00334494	0.00368846	0.00050567	0.000376354	0.0120995	0.00416748	0.00550536
k__Bacteria;p__Proteobacteria;c__Gammaproteobacteria;o__Enterobacteriales;f__Enterobacteriaceae;Other;Other	7.8263e-05	0.00100698	0.000189822	0.000541023	0.000454021	0.000418061	0.000850469	0.00018668	0.000812155	0.000561882	0.000602797	0.000305505	0.000674522	3.60069e-05	3.2802e-05	5.14431e-05	0.000198694	0.000317324	0.000395449	3.51771e-05	0	2.41386e-05	0.000113691	0.000188412
k__Bacteria;p__Proteobacteria;c__Betaproteobacteria;o__Burkholderiales;f__Oxalobacteraceae;Other;Other	0	0.00059613	0.000345131	0.00077289	0.000428538	0.000335295	0.000100903	0.000401363	9.24404e-05	0.000280941	0.000218912	0.000149507	0.000194181	0.000270052	0.0003313	0.000439605	0.000308784	0.00010369	0.000395449	0.00268665	0.000698944	0.000410355	0.00104785	0.00110143
k__Bacteria;p__Proteobacteria;c__Alphaproteobacteria;o__Rickettsiales;f__mitochondria;Other;Other	0.000178887	0.000370567	0.000379644	0.00036927	0.000324592	9.72464e-05	0.0014703	0.000700051	0.000759332	0.00072242	0.000913026	0.00037232	0.00141037	0.00396526	0.00117923	0.00287848	0.00235833	0.00130916	8.98747e-05	0.00044411	0.00118283	0.000368113	0.000521231	0.000466609
k__Bacteria;p__Firmicutes;c__Bacilli;o__Bacillales;f__Staphylococcaceae;g__Staphylococcus;	0	3.22232e-05	0.000276105	0.00088453	0.000298215	0.000409853	0.000482893	0.0009054	0.000277321	0	0.000416404	0.000381346	0.000439462	8.77669e-05	0.000541233	0.000607964	0.000419106	0.000231504	0.000298384	9.67369e-05	0.000120971	0.000144831	0.000165231	9.09144e-05
k__Bacteria;p__Proteobacteria;c__Gammaproteobacteria;o__Legionellales;f__Legionellaceae;;Other	0	0	0.000172566	0.000764303	0.000234217	0.000362633	0	0	0	0	0	0	0	0	0	0	0	0	0	0	0	0	0	0
k__Bacteria;p__Firmicutes;c__Clostridia;o__Clostridiales;f__Veillonellaceae;g__Megasphaera;	0	0.000257786	0.000103539	0.000291981	0.000163327	0.00013629	3.60368e-05	0.000102674	5.94259e-05	0.000170571	9.21771e-05	5.91051e-05	7.15403e-05	0	0	0	1.78851e-05	3.57701e-05	0.000186939	0.0013719	0.000376354	0.000144831	0.000520007	0.000576789
k__Bacteria;p__Firmicutes;c__Bacilli;o__Lactobacillales;f__Streptococcaceae;g__Streptococcus;s__luteciae	4.47217e-05	0.000467237	3.45131e-05	7.7289e-05	0.00015594	0.000208331	2.16221e-05	0.000121342	0	0	3.57411e-05	5.79705e-05	5.11002e-05	6.52625e-05	1.6401e-06	1.87066e-05	3.41774e-05	2.91587e-05	0.00012223	0.000285814	2.68824e-05	6.03464e-06	0.00011024	0.000127511
k__Bacteria;p__Firmicutes;c__Clostridia;o__Clostridiales;f__Lachnospiraceae;g__Clostridium;Other	0	0	0.000362388	0.000249042	0.000152858	0.000182469	7.20736e-06	0	0	1.00336e-05	4.31024e-06	5.10903e-06	0	9.00173e-06	4.10025e-05	0	1.25011e-05	1.9469e-05	1.0785e-05	4.39713e-05	0	2.41386e-05	1.97237e-05	1.89417e-05
k__Bacteria;p__Actinobacteria;c__Actinobacteria;o__Actinomycetales;f__Nocardioidaceae;;Other	0	0.000217507	0.000155309	0.000231867	0.000151171	0.000106116	4.32442e-05	0.00014001	5.28231e-05	0.000150504	9.66454e-05	5.6431e-05	0.000143081	6.7513e-06	1.6401e-06	0	3.7868e-05	7.02006e-05	0.000158179	0.00100255	0.000322589	0.000120693	0.000401002	0.000410504
k__Bacteria;p__Firmicutes;c__Clostridia;o__Clostridiales;f__Ruminococcaceae;g__Ruminococcus;	3.35413e-05	2.41674e-05	0.000103539	0.000412208	0.000143364	0.000182695	7.20736e-06	2.80021e-05	1.32058e-05	0.000431445	0.000119965	0.000207837	1.022e-05	5.176e-05	7.38045e-05	5.84581e-05	4.85606e-05	2.7175e-05	2.51649e-05	0.000364962	0.000161295	0.000156901	0.000177081	0.000140279
k__Bacteria;p__Firmicutes;c__Clostridia;o__Clostridiales;f__Lachnospiraceae;g__Coprococcus;	4.47217e-05	3.22232e-05	0.000138052	0.000343507	0.000139626	0.000143889	7.20736e-06	3.73361e-05	2.64115e-05	0.000130437	5.0348e-05	5.48259e-05	6.13202e-05	2.92556e-05	3.44421e-05	2.10449e-05	3.65157e-05	1.74319e-05	3.95449e-05	0.000246239	0.000201618	9.65542e-05	0.000145989	9.47258e-05
k__Bacteria;p__Proteobacteria;c__Gammaproteobacteria;o__Enterobacteriales;f__Enterobacteriaceae;g__Escherichia;s__coli	3.35413e-05	0.000273898	8.62828e-05	0.000163166	0.000139222	0.000104374	0.000302709	3.73361e-05	6.60288e-05	0.000190639	0.000149178	0.000122084	0.000449682	1.12522e-05	3.2802e-06	1.40299e-05	0.000119561	0.000220128	0.000266029	8.79426e-06	0	1.81039e-05	7.32318e-05	0.000128744
k__Bacteria;p__Firmicutes;c__Clostridia;o__Clostridiales;f__Lachnospiraceae;g__Blautia;	1.11804e-05	8.05581e-06	0.000103539	0.000395033	0.000129452	0.00018251	1.44147e-05	3.73361e-05	1.32058e-05	0	1.62391e-05	1.55061e-05	8.17603e-05	9.67686e-05	9.34857e-05	0.000498063	0.000192519	0.000203797	7.18998e-06	6.15598e-05	2.68824e-05	3.01732e-05	3.14514e-05	2.24918e-05
k__Bacteria;p__Proteobacteria;c__Betaproteobacteria;o__Burkholderiales;f__Comamonadaceae;;Other	2.23609e-05	0.000112781	0.000189822	0.000188929	0.000128473	7.94242e-05	8.64884e-05	0.000121342	7.26317e-05	0.000130437	0.000102725	2.7591e-05	0.0001022	0.00117698	0.00154661	0.000600949	0.000856685	0.000635934	0.000190534	0.000716732	0.000336031	0.000175005	0.000354575	0.000252096
k__Bacteria;p__Firmicutes;c__Clostridia;o__Clostridiales;f__Clostridiaceae;g__Clostridium;s__butyricum	0	8.05581e-06	0.000293361	0.000197516	0.000124733	0.000144804	0	0	0	0.000591983	0.000147996	0.000295992	1.022e-05	8.55164e-05	6.5604e-06	1.16916e-05	2.84971e-05	3.8074e-05	1.438e-05	0.00207545	0.000120971	6.03464e-06	0.000554208	0.00101551
k__Bacteria;p__Firmicutes;c__Bacilli;o__Bacillales;f__Staphylococcaceae;g__Staphylococcus;s__epidermidis	0	8.05581e-06	0.000189822	0.000300569	0.000124612	0.000146431	4.32442e-05	0.000149344	6.60288e-06	0	4.97978e-05	6.90364e-05	7.15403e-05	9.00173e-06	6.72441e-05	0.000130946	6.9683e-05	4.98156e-05	9.34697e-05	3.51771e-05	5.37649e-05	3.62078e-05	5.46549e-05	2.72462e-05
k__Bacteria;p__Firmicutes;c__Clostridia;o__Clostridiales;f__Clostridiaceae;g__Sarcina;	0.000234789	0.000185284	6.90262e-05	8.58767e-06	0.000124422	0.000103877	5.76589e-05	9.33402e-05	0.000145263	1.00336e-05	7.6574e-05	5.71103e-05	6.13202e-05	0	1.14807e-05	3.03982e-05	2.57998e-05	2.67925e-05	7.54948e-05	4.39713e-06	0	1.81039e-05	2.4499e-05	3.48604e-05
k__Bacteria;p__Actinobacteria;c__Actinobacteria;o__Actinomycetales;f__Corynebacteriaceae;g__Corynebacterium;s__stationis	0.000122985	2.41674e-05	0.000293361	3.43507e-05	0.000118716	0.000124601	0.00149192	0.000158678	6.60288e-05	6.02017e-05	0.000444208	0.000699933	0.0012264	1.5753e-05	0.000186971	9.11946e-05	0.000380081	0.000568549	0.000147395	0.000105531	0.000161295	0.000132762	0.000136746	2.38486e-05
k__Bacteria;p__Firmicutes;c__Bacilli;o__Lactobacillales;f__Aerococcaceae;;Other	0	0	0.000431414	1.71753e-05	0.000112147	0.000212998	0	0	0	0	0	0	0	0	0	1.40299e-05	3.50748e-06	7.01497e-06	7.18998e-06	0	0	0	1.79749e-06	3.59499e-06
k__Bacteria;p__Firmicutes;c__Clostridia;o__Clostridiales;f__Lachnospiraceae;g__[Ruminococcus];Other	7.8263e-05	1.61116e-05	0.000120796	0.000188929	0.000101025	7.26782e-05	3.60368e-05	2.80021e-05	1.98086e-05	5.01681e-05	3.35039e-05	1.2935e-05	0.000163521	2.92556e-05	4.42827e-05	6.5473e-05	7.5633e-05	6.0446e-05	2.15699e-05	5.27656e-05	0.000120971	9.65542e-05	7.29652e-05	4.43865e-05
k__Bacteria;p__Proteobacteria;c__Betaproteobacteria;o__Burkholderiales;f__Oxalobacteraceae;g__Ralstonia;	0	8.86139e-05	0.000120796	0.000171753	9.52908e-05	7.21618e-05	1.44147e-05	4.66701e-05	1.98086e-05	5.01681e-05	3.27654e-05	1.82649e-05	5.11002e-05	0.00015528	0.000127928	0.000121593	0.000113975	4.43924e-05	3.95449e-05	0.000202268	9.40886e-05	2.41386e-05	9.001e-05	8.06314e-05
k__Bacteria;p__Firmicutes;c__Clostridia;o__Clostridiales;f__Lachnospiraceae;g__Coprococcus;Other	6.70826e-05	6.44465e-05	8.62828e-05	0.000154578	9.30975e-05	4.21266e-05	7.20736e-06	7.46721e-05	6.60288e-06	0.000140471	5.72382e-05	6.40276e-05	0	3.15061e-05	3.44421e-05	2.80599e-05	2.3502e-05	1.58836e-05	2.51649e-05	8.35455e-05	8.06473e-05	7.84503e-05	6.6952e-05	2.79361e-05
k__Bacteria;p__Firmicutes;c__Bacilli;o__Lactobacillales;f__Leuconostocaceae;g__Weissella;Other	3.35413e-05	8.86139e-05	3.45131e-05	0.000163166	7.99585e-05	6.11506e-05	0.000187391	0.000289355	0.000132058	0	0.000152201	0.000120582	6.13202e-05	4.50087e-06	6.23238e-05	6.78114e-05	4.89891e-05	2.97957e-05	0.00012223	8.79426e-06	4.03237e-05	6.03464e-05	5.79235e-05	4.78351e-05
k__Bacteria;p__Firmicutes;c__Clostridia;o__Clostridiales;f__Ruminococcaceae;Other;Other	4.47217e-05	8.05581e-06	0.000120796	0.000120227	7.34502e-05	5.63663e-05	2.16221e-05	8.40062e-05	1.98086e-05	5.01681e-05	4.39012e-05	3.01358e-05	2.04401e-05	1.5753e-05	2.13213e-05	7.01497e-06	1.61323e-05	6.55114e-06	1.0785e-05	0.000175885	0	0.000108623	7.38234e-05	8.37683e-05
k__Bacteria;p__Firmicutes;c__Clostridia;o__Clostridiales;f__Ruminococcaceae;g__Faecalibacterium;Other	6.70826e-05	3.22232e-05	8.62828e-05	0.000103052	7.21602e-05	3.04111e-05	2.16221e-05	9.33402e-06	5.94259e-05	0.000321076	0.000102864	0.000147028	3.06601e-05	6.7513e-06	3.44421e-05	4.67665e-06	1.91325e-05	1.55942e-05	3.23549e-05	5.71627e-05	2.68824e-05	3.01732e-05	3.66433e-05	1.38633e-05
k__Bacteria;p__Firmicutes;c__Bacilli;o__Lactobacillales;f__Lactobacillaceae;g__Lactobacillus;s__vaginalis	0.000279511	0	0	0	6.98777e-05	0.000139755	7.20736e-06	9.33402e-06	0	0	4.13535e-06	4.85337e-06	0	0	0	0	0	0	0	0	0	0	0	0
k__Bacteria;p__Proteobacteria;c__Gammaproteobacteria;o__Pseudomonadales;f__Moraxellaceae;g__Acinetobacter;	0	6.44465e-05	0.000155309	5.1526e-05	6.78204e-05	6.46291e-05	1.44147e-05	3.73361e-05	1.32058e-05	4.01345e-05	2.62728e-05	1.44442e-05	2.04401e-05	3.60069e-05	5.08431e-05	2.57215e-05	3.32529e-05	1.33902e-05	3.59499e-05	0.000360565	0.000147853	6.6381e-05	0.000152687	0.000146416
k__Bacteria;p__Proteobacteria;c__Deltaproteobacteria;o__Desulfovibrionales;f__Desulfovibrionaceae;g__Desulfovibrio;s__D168	0	2.41674e-05	0.000103539	0.000137403	6.62774e-05	6.48414e-05	0	9.33402e-06	6.60288e-06	2.00672e-05	9.00103e-06	8.35347e-06	0	0	0	0	0	0	8.26847e-05	0.000233048	0.00010753	1.20693e-05	0.000108833	9.21557e-05
k__Bacteria;p__Firmicutes;c__Bacilli;o__Lactobacillales;Other;Other;Other	1.11804e-05	2.41674e-05	6.90262e-05	0.000154578	6.4738e-05	6.48177e-05	7.20736e-06	9.33402e-06	0.000112249	1.00336e-05	3.4706e-05	5.17093e-05	2.04401e-05	6.7513e-06	1.80411e-05	2.10449e-05	1.65693e-05	6.67266e-06	3.59499e-05	0	0	6.03464e-06	1.04961e-05	1.7206e-05
k__Bacteria;p__Firmicutes;c__Bacilli;o__Lactobacillales;f__Lactobacillaceae;g__Lactobacillus;Other	0.000234789	8.05581e-06	0	8.58767e-06	6.28581e-05	0.000114688	7.20736e-06	1.8668e-05	0.000455599	0	0.000120369	0.000223619	4.08801e-05	4.50087e-06	9.8406e-06	0	1.38054e-05	1.84926e-05	3.59499e-05	0	0	0	8.98747e-06	1.79749e-05
k__Bacteria;p__Firmicutes;c__Bacilli;o__Lactobacillales;f__Enterococcaceae;g__Vagococcus;	0	1.61116e-05	5.17697e-05	0.000180341	6.20556e-05	8.177e-05	7.20736e-06	9.33402e-06	1.98086e-05	0	9.08751e-06	8.18782e-06	3.06601e-05	6.7513e-06	3.2802e-05	5.37814e-05	3.09987e-05	1.92385e-05	3.23549e-05	4.39713e-06	1.34412e-05	0	1.25483e-05	1.43411e-05
k__Bacteria;p__Firmicutes;c__Clostridia;o__Clostridiales;f__[Mogibacteriaceae];;Other	0	2.41674e-05	0.000103539	0.00011164	5.98366e-05	5.61136e-05	0.000461271	0.000261352	7.26317e-05	0.00011037	0.000226406	0.000176535	0.000255501	8.55164e-05	0.000141049	6.07964e-05	0.000135716	8.66214e-05	0.000179749	0.000105531	6.72061e-05	0.000229316	0.000145451	7.28597e-05
k__Bacteria;p__Proteobacteria;c__Gammaproteobacteria;o__Enterobacteriales;f__Enterobacteriaceae;g__Shigella;Other	3.35413e-05	0.000145005	1.72566e-05	3.43507e-05	5.75383e-05	5.88402e-05	7.9281e-05	1.8668e-05	9.24404e-05	0.000120403	7.76982e-05	4.29268e-05	3.06601e-05	6.7513e-06	1.6401e-06	4.67665e-06	1.0932e-05	1.33185e-05	4.67349e-05	0	0	6.03464e-06	1.31924e-05	2.25419e-05
k__Bacteria;p__Firmicutes;c__Clostridia;o__Clostridiales;f__Lachnospiraceae;g__Epulopiscium;	0	0.000128893	5.17697e-05	4.29384e-05	5.59002e-05	5.36589e-05	0.000288295	0	4.62202e-05	0.000120403	0.00011373	0.000126503	0.00012264	1.5753e-05	1.14807e-05	1.16916e-05	4.03914e-05	5.48679e-05	0.000118635	8.79426e-06	1.34412e-05	0	3.52175e-05	5.589e-05
k__Bacteria;p__Actinobacteria;c__Actinobacteria;o__Bifidobacteriales;f__Bifidobacteriaceae;g__Bifidobacterium;s__pseudolongum	0	0.000177228	3.45131e-05	8.58767e-06	5.50822e-05	8.27414e-05	3.60368e-05	1.8668e-05	0	0	1.36762e-05	1.73108e-05	1.022e-05	0	4.9203e-05	1.40299e-05	1.83632e-05	2.13962e-05	1.438e-05	1.31914e-05	0	0	6.89284e-06	7.97394e-06
k__Bacteria;p__Firmicutes;c__Bacilli;o__Bacillales;f__Staphylococcaceae;g__Staphylococcus;Other	1.11804e-05	0	6.90262e-05	0.000137403	5.44023e-05	6.30626e-05	0.000209014	0.000270687	3.96173e-05	1.00336e-05	0.000132338	0.000127246	0.000214621	3.37565e-05	0.000145969	0.000198757	0.000148276	8.17925e-05	0.000104255	8.79426e-05	4.03237e-05	3.62078e-05	6.71822e-05	3.40889e-05
k__Bacteria;p__Firmicutes;c__Clostridia;o__Clostridiales;f__Lachnospiraceae;g__Blautia;s__producta	0	8.05581e-06	1.72566e-05	0.000180341	5.14134e-05	8.62405e-05	0	1.8668e-05	1.32058e-05	2.00672e-05	1.29853e-05	9.14902e-06	1.022e-05	9.00173e-06	4.59228e-05	3.97515e-05	2.6224e-05	1.93543e-05	3.59499e-05	0.000171488	0.000120971	1.20693e-05	8.51196e-05	7.41594e-05
k__Bacteria;p__Proteobacteria;c__Betaproteobacteria;o__Burkholderiales;;Other;Other	0	0.000145005	3.45131e-05	2.5763e-05	5.13202e-05	6.41513e-05	0.000122525	1.8668e-05	4.62202e-05	2.00672e-05	5.18702e-05	4.87779e-05	5.11002e-05	2.47548e-05	4.9203e-06	1.40299e-05	2.37013e-05	1.99839e-05	5.03298e-05	4.39713e-06	0	0	1.36817e-05	2.45198e-05
k__Bacteria;p__Firmicutes;c__Bacilli;o__Lactobacillales;f__Enterococcaceae;g__Enterococcus;s__casseliflavus	0	0	1.72566e-05	0.000180341	4.93994e-05	8.76727e-05	4.32442e-05	9.33402e-06	1.32058e-05	0	1.6446e-05	1.87055e-05	1.022e-05	2.25043e-06	2.13213e-05	2.10449e-05	1.37092e-05	9.22378e-06	1.438e-05	4.39713e-06	1.34412e-05	1.20693e-05	1.10719e-05	4.54988e-06
k__Bacteria;p__Firmicutes;c__Clostridia;o__Clostridiales;f__Ruminococcaceae;g__Ruminococcus;Other	0	1.61116e-05	0	0.000171753	4.69663e-05	8.35374e-05	0	9.33402e-06	6.60288e-06	5.01681e-05	1.65262e-05	2.27676e-05	0	9.00173e-06	6.5604e-06	0	3.89053e-06	4.60163e-06	0	2.63828e-05	1.34412e-05	2.41386e-05	1.59906e-05	1.20635e-05
k__Bacteria;Other;Other;Other;Other;Other;Other	2.23609e-05	0.000104726	0	5.1526e-05	4.46531e-05	4.52651e-05	0.000374783	0	2.64115e-05	9.03025e-05	0.000122874	0.000172165	0.000153301	1.12522e-05	8.2005e-06	1.16916e-05	4.61112e-05	7.14764e-05	7.54948e-05	0	0	0	1.88737e-05	3.77474e-05
k__Bacteria;p__Firmicutes;c__Bacilli;o__Lactobacillales;f__Lactobacillaceae;g__Lactobacillus;s__plantarum	0	0	0	0.000171753	4.29384e-05	8.58767e-05	2.16221e-05	0	0	0	5.40552e-06	1.0811e-05	1.022e-05	0.000108021	9.8406e-06	4.67665e-06	3.31895e-05	4.99515e-05	3.59499e-06	1.31914e-05	0	0	4.1966e-06	6.2314e-06
k__Bacteria;p__Bacteroidetes;c__Bacteroidia;o__Bacteroidales;f__Prevotellaceae;g__Prevotella;	0	6.44465e-05	3.45131e-05	6.87014e-05	4.19152e-05	3.18163e-05	7.20736e-06	5.60041e-05	6.60288e-06	1.00336e-05	1.9962e-05	2.40746e-05	3.06601e-05	2.25043e-06	6.5604e-06	2.10449e-05	1.5129e-05	1.31084e-05	6.11148e-05	0.000219857	9.40886e-05	5.43117e-05	0.000107343	7.69942e-05
k__Bacteria;p__Actinobacteria;c__Actinobacteria;o__Actinomycetales;f__Corynebacteriaceae;g__Corynebacterium;	3.35413e-05	1.61116e-05	6.90262e-05	4.29384e-05	4.04044e-05	2.20822e-05	0.000497308	0.000121342	1.32058e-05	1.00336e-05	0.000160472	0.000230441	0.000204401	6.97634e-05	4.42827e-05	3.03982e-05	8.72113e-05	7.98089e-05	4.31399e-05	6.5957e-05	0.000174736	1.81039e-05	7.54842e-05	6.89935e-05
k__Bacteria;p__Firmicutes;c__Bacilli;o__Lactobacillales;f__Streptococcaceae;g__Lactococcus;	0	0.000161116	0	0	4.02791e-05	8.05581e-05	7.20736e-06	1.8668e-05	6.60288e-06	3.01008e-05	1.56448e-05	1.11215e-05	3.06601e-05	4.50087e-06	0.000129568	0.000236171	0.000100225	0.000105427	8.98747e-05	0	1.34412e-05	1.81039e-05	3.0355e-05	4.04153e-05
k__Bacteria;p__Bacteroidetes;c__Bacteroidia;o__Bacteroidales;f__S24-7;;Other	0	4.83349e-05	8.62828e-05	2.5763e-05	4.00952e-05	3.65797e-05	4.32442e-05	1.8668e-05	1.32058e-05	2.00672e-05	2.37963e-05	1.32989e-05	1.022e-05	0	0	4.67665e-06	3.72417e-06	4.85944e-06	4.67349e-05	0.000224254	8.06473e-05	3.62078e-05	9.69609e-05	8.69544e-05
k__Bacteria;p__Firmicutes;c__Clostridia;o__Clostridiales;f__Veillonellaceae;g__Mitsuokella;s__multacida	0	4.83349e-05	1.72566e-05	9.44644e-05	4.0014e-05	4.14452e-05	7.20736e-06	4.66701e-05	1.32058e-05	9.03025e-05	3.93464e-05	3.81506e-05	1.022e-05	0	0	0	2.55501e-06	5.11002e-06	2.87599e-05	0.000395742	2.68824e-05	1.20693e-05	0.000115863	0.000186735
k__Bacteria;p__Firmicutes;c__Clostridia;o__Clostridiales;f__Lachnospiraceae;g__Dorea;	3.35413e-05	0	5.17697e-05	6.87014e-05	3.85031e-05	2.94111e-05	7.20736e-06	9.33402e-06	0	6.02017e-05	1.91858e-05	2.76341e-05	1.022e-05	3.60069e-05	2.78817e-05	9.35329e-05	4.19104e-05	3.60593e-05	7.18998e-06	5.71627e-05	5.37649e-05	1.20693e-05	3.25467e-05	2.65735e-05
k__Bacteria;p__Proteobacteria;c__Gammaproteobacteria;o__Enterobacteriales;f__Enterobacteriaceae;g__Klebsiella;Other	0	5.63907e-05	0	9.44644e-05	3.77138e-05	4.62389e-05	2.16221e-05	0	0.000158469	3.01008e-05	5.2548e-05	7.17423e-05	5.11002e-05	4.50087e-06	1.47609e-05	2.57215e-05	2.40209e-05	2.00246e-05	0	8.79426e-06	2.68824e-05	0	8.91918e-06	1.26728e-05
k__Bacteria;p__Firmicutes;c__Clostridia;o__Clostridiales;f__Veillonellaceae;;Other	0	4.02791e-05	3.45131e-05	6.87014e-05	3.58734e-05	2.82007e-05	7.20736e-06	9.33402e-06	0	3.01008e-05	1.16606e-05	1.29262e-05	2.04401e-05	4.50087e-06	1.6401e-06	0	6.64526e-06	9.38272e-06	3.95449e-05	0.000338579	5.37649e-05	1.81039e-05	0.000112498	0.000151432
k__Archaea;p__Euryarchaeota;c__Methanobacteria;o__Methanobacteriales;f__Methanobacteriaceae;g__Methanobrevibacter;	0	6.44465e-05	3.45131e-05	4.29384e-05	3.54745e-05	2.67983e-05	2.16221e-05	5.60041e-05	6.60288e-06	4.01345e-05	3.10909e-05	2.15389e-05	4.08801e-05	2.25043e-06	0	1.40299e-05	1.42901e-05	1.8764e-05	2.87599e-05	0.000373756	0	3.01732e-05	0.000108172	0.000177601
k__Bacteria;p__Bacteroidetes;c__Bacteroidia;o__Bacteroidales;f__[Paraprevotellaceae];g__[Prevotella];	0	6.44465e-05	3.45131e-05	4.29384e-05	3.54745e-05	2.67983e-05	2.16221e-05	1.8668e-05	1.98086e-05	0	1.50247e-05	1.009e-05	4.08801e-05	6.7513e-06	1.6401e-06	0	1.23179e-05	1.92573e-05	6.83048e-05	0.000233048	5.37649e-05	3.01732e-05	9.63227e-05	9.24945e-05
k__Bacteria;p__Firmicutes;c__Bacilli;o__Bacillales;f__Staphylococcaceae;g__Staphylococcus;s__aureus	1.11804e-05	0	5.17697e-05	7.7289e-05	3.50598e-05	3.58792e-05	3.60368e-05	3.73361e-05	6.60288e-06	0	1.99939e-05	1.94696e-05	0	1.80035e-05	8.03649e-05	5.14431e-05	3.74529e-05	3.56752e-05	1.438e-05	0	1.34412e-05	0	6.95529e-06	8.04042e-06
k__Bacteria;p__Firmicutes;c__Bacilli;o__Bacillales;f__Planococcaceae;g__Solibacillus;	0	9.66697e-05	1.72566e-05	1.71753e-05	3.27754e-05	4.33625e-05	0.000165769	0	8.58375e-05	0	6.29017e-05	7.96263e-05	0.0001022	0	0	0	2.55501e-05	5.11002e-05	5.39248e-05	0	1.34412e-05	0	1.68415e-05	2.55213e-05
k__Bacteria;p__Firmicutes;c__Bacilli;o__Lactobacillales;;Other;Other	0	8.05581e-06	0	0.000120227	3.20708e-05	5.88936e-05	2.16221e-05	0	4.62202e-05	0	1.69606e-05	2.20089e-05	2.04401e-05	1.35026e-05	4.59228e-05	2.57215e-05	2.63968e-05	1.39459e-05	1.438e-05	0	0	1.20693e-05	6.61231e-06	7.69329e-06
k__Bacteria;p__Firmicutes;c__Bacilli;o__Bacillales;f__Bacillaceae;g__Bacillus;	0	1.61116e-05	0.000103539	8.58767e-06	3.20597e-05	4.81056e-05	7.20736e-06	0	1.32058e-05	0	5.10328e-06	6.38134e-06	5.11002e-05	9.22677e-05	8.69253e-05	9.58712e-05	8.15411e-05	2.0624e-05	8.62797e-05	0.000167091	0.000120971	0.000217247	0.000147897	5.6861e-05
k__Bacteria;p__Bacteroidetes;c__Sphingobacteriia;o__Sphingobacteriales;f__Sphingobacteriaceae;g__Sphingobacterium;s__mizutaii	0	5.63907e-05	5.17697e-05	1.71753e-05	3.13339e-05	2.72503e-05	7.20736e-06	1.8668e-05	1.32058e-05	2.00672e-05	1.47871e-05	5.85646e-06	1.022e-05	0	0	0	2.55501e-06	5.11002e-06	3.23549e-05	0.000109928	2.68824e-05	6.03464e-06	4.38001e-05	4.55206e-05
k__Bacteria;p__Firmicutes;c__Bacilli;o__Bacillales;f__Staphylococcaceae;g__Staphylococcus;s__haemolyticus	0	0	0.000120796	0	3.0199e-05	6.03979e-05	0	0	0	0	0	0	0	2.25043e-06	0	7.01497e-06	2.31635e-06	3.30718e-06	0	0	0	0	0	0
k__Bacteria;p__Proteobacteria;c__Alphaproteobacteria;o__Rhodospirillales;f__Rhodospirillaceae;g__Phaeospirillum;	0	2.41674e-05	5.17697e-05	4.29384e-05	2.97189e-05	2.2913e-05	1.44147e-05	1.8668e-05	1.98086e-05	0	1.32229e-05	9.11568e-06	0	0	1.6401e-06	0	4.10025e-07	8.2005e-07	3.23549e-05	0.000149502	1.34412e-05	3.01732e-05	5.63679e-05	6.26619e-05
k__Bacteria;p__Firmicutes;c__Erysipelotrichi;o__Erysipelotrichales;f__Erysipelotrichaceae;g__Coprobacillus;	0	0	0	0.00011164	2.79099e-05	5.58199e-05	1.44147e-05	1.8668e-05	2.64115e-05	7.02353e-05	3.24324e-05	2.56866e-05	4.08801e-05	9.00173e-06	9.8406e-06	1.63683e-05	1.90227e-05	1.4939e-05	1.79749e-05	2.19857e-05	2.68824e-05	6.6381e-05	3.3306e-05	2.23488e-05
k__Bacteria;p__Proteobacteria;c__Gammaproteobacteria;o__Pseudomonadales;f__Moraxellaceae;g__Enhydrobacter;	0	0	0.000103539	0	2.58848e-05	5.17697e-05	0	0	0	0	0	0	0	3.15061e-05	3.2802e-06	2.33832e-06	9.28114e-06	1.48806e-05	0	0	0	6.03464e-06	1.50866e-06	3.01732e-06
k__Bacteria;p__Firmicutes;c__Bacilli;o__Lactobacillales;f__Enterococcaceae;g__Vagococcus;Other	0	0	5.17697e-05	5.1526e-05	2.58239e-05	2.98191e-05	4.32442e-05	9.33402e-06	3.30144e-05	0	2.13982e-05	2.01297e-05	7.15403e-05	0	6.5604e-06	7.01497e-06	2.12789e-05	3.36605e-05	2.87599e-05	4.39713e-06	0	1.81039e-05	1.28152e-05	1.31314e-05
k__Bacteria;p__Firmicutes;c__Bacilli;o__Lactobacillales;f__Lactobacillaceae;g__Lactobacillus;s__agilis	0	4.02791e-05	3.45131e-05	2.5763e-05	2.51388e-05	1.779e-05	0.00118921	0.00180147	0.164597	0.00047158	0.0420147	0.0817231	0.00728689	0.000285805	0.00287181	0.00182623	0.00306768	0.00300666	0.00273219	0.0019919	0.000309148	0.000392252	0.00135637	0.00120041
k__Bacteria;p__Proteobacteria;c__Gammaproteobacteria;o__Pasteurellales;f__Pasteurellaceae;g__Actinobacillus;Other	0	4.02791e-05	1.72566e-05	4.29384e-05	2.51185e-05	2.03317e-05	7.20736e-06	1.8668e-05	3.30144e-05	1.00336e-05	1.72309e-05	1.15968e-05	0	0	0	0	0	0	2.51649e-05	0.000140708	2.68824e-05	3.01732e-05	5.57322e-05	5.66888e-05
k__Bacteria;p__Firmicutes;c__Clostridia;o__Clostridiales;f__Clostridiaceae;g__Candidatus_Arthromitus;Other	3.35413e-05	3.22232e-05	3.45131e-05	0	2.50694e-05	1.67393e-05	3.60368e-05	9.33402e-06	6.60288e-06	1.00336e-05	1.55018e-05	1.37698e-05	2.04401e-05	6.7513e-06	1.14807e-05	2.10449e-05	1.49292e-05	6.98908e-06	1.438e-05	4.39713e-06	0	3.01732e-05	1.22376e-05	1.33854e-05
k__Bacteria;p__Proteobacteria;c__Gammaproteobacteria;Other;Other;Other;Other	0	8.86139e-05	0	8.58767e-06	2.43004e-05	4.30664e-05	0.000165769	0	2.64115e-05	1.00336e-05	5.05536e-05	7.7578e-05	2.04401e-05	4.50087e-06	0	4.67665e-06	7.4044e-06	8.95591e-06	3.59499e-06	0	0	0	8.98747e-07	1.79749e-06
k__Bacteria;p__Proteobacteria;c__Betaproteobacteria;o__Burkholderiales;f__Comamonadaceae;g__Comamonas;	0	1.61116e-05	3.45131e-05	4.29384e-05	2.33908e-05	1.92001e-05	7.20736e-06	0	6.60288e-06	1.00336e-05	5.96096e-06	4.24598e-06	0	3.37565e-05	1.47609e-05	0	1.21293e-05	1.60094e-05	0	0.000162694	2.68824e-05	2.41386e-05	5.34287e-05	7.38379e-05
k__Bacteria;p__Firmicutes;c__Clostridia;o__Clostridiales;f__Veillonellaceae;g__Mitsuokella;Other	0	2.41674e-05	5.17697e-05	1.71753e-05	2.32781e-05	2.15381e-05	0	1.8668e-05	0	0	4.66701e-06	9.33402e-06	1.022e-05	0	0	0	2.55501e-06	5.11002e-06	1.0785e-05	2.63828e-05	0	6.03464e-06	1.08006e-05	1.12867e-05
k__Bacteria;p__Cyanobacteria;c__4C0d-2;o__YS2;;Other;Other	0	4.83349e-05	1.72566e-05	2.5763e-05	2.28386e-05	2.00945e-05	0	9.33402e-06	6.60288e-06	2.00672e-05	9.00103e-06	8.35347e-06	3.06601e-05	2.25043e-06	0	0	8.22764e-06	1.49926e-05	4.67349e-05	0.00018468	4.03237e-05	0	6.79345e-05	8.05321e-05
k__Bacteria;p__Firmicutes;c__Clostridia;o__Clostridiales;f__Lachnospiraceae;g__Clostridium;s__piliforme	0	0	6.90262e-05	1.71753e-05	2.15504e-05	3.26697e-05	0	0	0	0	0	0	0	4.50087e-06	0	0	1.12522e-06	2.25043e-06	3.59499e-06	1.75885e-05	0	0	5.29588e-06	8.36849e-06
k__Bacteria;p__Proteobacteria;c__Gammaproteobacteria;o__Xanthomonadales;f__Xanthomonadaceae;g__Stenotrophomonas;	0	8.05581e-06	5.17697e-05	2.5763e-05	2.13971e-05	2.29302e-05	7.20736e-06	0	1.98086e-05	1.00336e-05	9.26241e-06	8.2023e-06	1.022e-05	0	3.11619e-05	9.35329e-06	1.26838e-05	1.3159e-05	2.87599e-05	0.000193474	2.68824e-05	1.81039e-05	6.6805e-05	8.45735e-05
k__Bacteria;p__Firmicutes;c__Bacilli;o__Bacillales;f__Staphylococcaceae;Other;Other	0	8.05581e-06	1.72566e-05	6.01137e-05	2.13565e-05	2.67827e-05	7.20736e-06	2.80021e-05	6.60288e-06	0	1.04531e-05	1.21462e-05	1.022e-05	4.50087e-06	1.47609e-05	1.87066e-05	1.20471e-05	6.11002e-06	7.18998e-06	4.39713e-06	0	1.20693e-05	5.9141e-06	5.05938e-06
k__Bacteria;p__Proteobacteria;c__Gammaproteobacteria;o__Pasteurellales;f__Pasteurellaceae;g__Actinobacillus;	0	3.22232e-05	1.72566e-05	3.43507e-05	2.09576e-05	1.59082e-05	7.20736e-06	3.73361e-05	6.60288e-06	1.00336e-05	1.5295e-05	1.47699e-05	3.06601e-05	0	0	0	7.66503e-06	1.53301e-05	3.23549e-05	0.000281416	8.06473e-05	8.44849e-05	0.000119726	0.000110373
k__Bacteria;p__Firmicutes;c__Clostridia;o__Clostridiales;f__Clostridiaceae;g__Sarcina;Other	6.70826e-05	8.05581e-06	0	8.58767e-06	2.09315e-05	3.10172e-05	7.20736e-06	1.8668e-05	5.94259e-05	1.00336e-05	2.38337e-05	2.42237e-05	2.04401e-05	0	1.31208e-05	7.01497e-06	1.0144e-05	8.70942e-06	2.15699e-05	0	0	0	5.39248e-06	1.0785e-05
k__Bacteria;p__Proteobacteria;c__Alphaproteobacteria;o__Sphingomonadales;f__Sphingomonadaceae;g__Sphingomonas;	2.23609e-05	8.05581e-06	1.72566e-05	3.43507e-05	2.0506e-05	1.09648e-05	1.44147e-05	1.8668e-05	1.32058e-05	1.00336e-05	1.40805e-05	3.57303e-06	0	0.000144028	0.000149249	0.000203434	0.000124178	8.70331e-05	2.15699e-05	0.000131914	2.68824e-05	6.03464e-06	4.66002e-05	5.75595e-05
k__Bacteria;p__Firmicutes;c__Clostridia;o__Clostridiales;f__Ruminococcaceae;g__Anaerotruncus;	1.11804e-05	0	0	6.87014e-05	1.99705e-05	3.2912e-05	0	9.33402e-06	0	3.01008e-05	9.85871e-06	1.4194e-05	0	0	1.6401e-06	0	4.10025e-07	8.2005e-07	0	2.19857e-05	0	3.01732e-05	1.30397e-05	1.54235e-05
k__Bacteria;p__Firmicutes;c__Clostridia;o__Clostridiales;f__Veillonellaceae;g__Mitsuokella;	0	1.61116e-05	3.45131e-05	2.5763e-05	1.90969e-05	1.4784e-05	7.20736e-06	0	1.32058e-05	3.01008e-05	1.26285e-05	1.28385e-05	3.06601e-05	0	0	0	7.66503e-06	1.53301e-05	2.15699e-05	0.000259431	6.72061e-05	1.20693e-05	9.0069e-05	0.000115444
k__Bacteria;p__Proteobacteria;c__Gammaproteobacteria;o__Xanthomonadales;f__Xanthomonadaceae;g__Stenotrophomonas;s__acidaminiphila	0	1.61116e-05	0	6.01137e-05	1.90563e-05	2.84058e-05	7.20736e-06	2.80021e-05	6.60288e-06	0	1.04531e-05	1.21462e-05	0	0	1.6401e-06	0	4.10025e-07	8.2005e-07	2.51649e-05	0.000197871	1.34412e-05	0	5.91193e-05	9.30707e-05
k__Bacteria;p__Bacteroidetes;c__Bacteroidia;o__Bacteroidales;f__Porphyromonadaceae;g__Parabacteroides;	0	3.22232e-05	3.45131e-05	8.58767e-06	1.8831e-05	1.71737e-05	2.88295e-05	0	0	5.01681e-05	1.97494e-05	2.44119e-05	4.08801e-05	1.5753e-05	0	2.33832e-06	1.47429e-05	1.87564e-05	4.31399e-05	0.000149502	8.06473e-05	3.01732e-05	7.58657e-05	5.35538e-05
k__Bacteria;p__Bacteroidetes;c__Bacteroidia;o__Bacteroidales;f__Prevotellaceae;g__Prevotella;s__stercorea	0	3.22232e-05	0	4.29384e-05	1.87904e-05	2.21339e-05	7.20736e-06	9.33402e-06	1.98086e-05	3.01008e-05	1.66127e-05	1.05449e-05	2.04401e-05	0	1.6401e-06	0	5.52004e-06	9.97669e-06	1.79749e-05	0.000127517	2.68824e-05	6.03464e-06	4.46022e-05	5.59324e-05
k__Bacteria;p__Firmicutes;c__Bacilli;o__Bacillales;f__Bacillaceae;;Other	2.23609e-05	0	1.72566e-05	3.43507e-05	1.8492e-05	1.42589e-05	7.20736e-06	9.33402e-06	6.60288e-06	0	5.78607e-06	4.03129e-06	0	6.7513e-06	0	1.87066e-05	6.36447e-06	8.82214e-06	1.0785e-05	4.39713e-06	4.03237e-05	6.03464e-06	1.53851e-05	1.6845e-05
k__Bacteria;p__Bacteroidetes;c__Flavobacteriia;o__Flavobacteriales;f__[Weeksellaceae];g__Wautersiella;	0	0	6.90262e-05	0	1.72566e-05	3.45131e-05	0	0	6.60288e-06	0	1.65072e-06	3.30144e-06	1.022e-05	9.00173e-06	0	0	4.80544e-06	5.57109e-06	0	0	0	6.03464e-06	1.50866e-06	3.01732e-06
k__Bacteria;p__Firmicutes;c__Bacilli;o__Lactobacillales;f__Enterococcaceae;g__Vagococcus;s__salmoninarum	0	0	1.72566e-05	5.1526e-05	1.71956e-05	2.42896e-05	1.44147e-05	0	6.60288e-06	0	5.2544e-06	6.85438e-06	1.022e-05	0	8.2005e-06	9.35329e-06	6.94346e-06	4.70231e-06	7.18998e-06	0	0	0	1.79749e-06	3.59499e-06
k__Bacteria;p__Firmicutes;c__Bacilli;o__Lactobacillales;f__Enterococcaceae;g__Enterococcus;s__haemoperoxidus	0	8.05581e-06	1.72566e-05	4.29384e-05	1.70627e-05	1.86355e-05	0	0	6.60288e-06	0	1.65072e-06	3.30144e-06	0	0	6.5604e-06	4.67665e-06	2.80926e-06	3.33377e-06	0	0	0	0	0	0
k__Bacteria;p__Proteobacteria;c__Gammaproteobacteria;o__Pasteurellales;f__Pasteurellaceae;g__Aggregatibacter;	0	8.05581e-06	1.72566e-05	4.29384e-05	1.70627e-05	1.86355e-05	0	0	1.32058e-05	1.00336e-05	5.80984e-06	6.83248e-06	0	0	0	0	0	0	1.79749e-05	0.000118723	0	6.03464e-06	3.5683e-05	5.58613e-05
k__Bacteria;p__Bacteroidetes;c__Bacteroidia;o__Bacteroidales;f__Prevotellaceae;g__Prevotella;s__copri	0	4.02791e-05	1.72566e-05	8.58767e-06	1.65308e-05	1.73288e-05	7.20736e-06	9.33402e-06	6.60288e-06	1.00336e-05	8.29447e-06	1.64808e-06	1.022e-05	2.47548e-05	4.9203e-06	1.63683e-05	1.40658e-05	8.52419e-06	2.51649e-05	8.35455e-05	1.34412e-05	0	3.05379e-05	3.68037e-05
k__Bacteria;p__Firmicutes;c__Bacilli;o__Lactobacillales;f__Carnobacteriaceae;g__Trichococcus;	1.11804e-05	0	1.72566e-05	3.43507e-05	1.56969e-05	1.43433e-05	1.44147e-05	0	0	1.00336e-05	6.11208e-06	7.28074e-06	2.04401e-05	0	1.6401e-06	0	5.52004e-06	9.97669e-06	3.59499e-06	0	0	0	8.98747e-07	1.79749e-06
k__Bacteria;p__Firmicutes;c__Erysipelotrichi;o__Erysipelotrichales;f__Erysipelotrichaceae;;Other	0	0	3.45131e-05	2.5763e-05	1.5069e-05	1.77631e-05	9.36957e-05	9.33402e-06	6.60288e-06	0	2.74082e-05	4.43651e-05	2.04401e-05	2.02539e-05	7.21644e-05	2.80599e-05	3.52296e-05	2.48903e-05	1.0785e-05	1.31914e-05	1.34412e-05	7.24157e-05	2.74583e-05	2.99955e-05
k__Bacteria;p__Firmicutes;c__Bacilli;o__Bacillales;f__Planococcaceae;;Other	0	0	1.72566e-05	4.29384e-05	1.50487e-05	2.02948e-05	2.16221e-05	4.66701e-05	1.32058e-05	0	2.03745e-05	1.96598e-05	3.06601e-05	1.12522e-05	3.93624e-05	7.2488e-05	3.84407e-05	2.55592e-05	7.18998e-06	8.79426e-06	0	1.20693e-05	7.01338e-06	5.09746e-06
k__Bacteria;p__Firmicutes;c__Bacilli;o__Lactobacillales;f__Carnobacteriaceae;g__Granulicatella;	0	0	1.72566e-05	4.29384e-05	1.50487e-05	2.02948e-05	7.20736e-06	0	3.30144e-05	0	1.00554e-05	1.56785e-05	0	9.00173e-06	1.14807e-05	1.16916e-05	8.04351e-06	5.49967e-06	7.18998e-06	4.39713e-06	0	1.20693e-05	5.9141e-06	5.05938e-06
k__Bacteria;p__Firmicutes;c__Erysipelotrichi;o__Erysipelotrichales;f__Erysipelotrichaceae;g__cc_115;	0	0	1.72566e-05	4.29384e-05	1.50487e-05	2.02948e-05	1.44147e-05	0	0	0	3.60368e-06	7.20736e-06	2.04401e-05	4.50087e-06	9.8406e-06	2.10449e-05	1.39566e-05	8.13699e-06	0	2.63828e-05	0	3.01732e-05	1.4139e-05	1.63995e-05
k__Bacteria;p__Bacteroidetes;c__Bacteroidia;o__Bacteroidales;f__[Paraprevotellaceae];;Other	0	0	0	6.01137e-05	1.50284e-05	3.00569e-05	7.20736e-06	9.33402e-06	0	0	4.13535e-06	4.85337e-06	0	0	0	0	0	0	3.23549e-05	0.000109928	1.34412e-05	1.20693e-05	4.19484e-05	4.62555e-05
k__Bacteria;p__Proteobacteria;c__Gammaproteobacteria;o__Enterobacteriales;f__Enterobacteriaceae;g__Enterobacter;Other	0	1.61116e-05	0	4.29384e-05	1.47625e-05	2.02613e-05	7.20736e-06	0	5.28231e-05	0	1.50076e-05	2.54382e-05	0	2.25043e-06	6.06837e-05	0.000102886	4.14551e-05	4.96624e-05	3.59499e-06	2.19857e-05	1.34412e-05	1.20693e-05	1.27728e-05	7.52885e-06
k__Bacteria;p__Firmicutes;c__Erysipelotrichi;o__Erysipelotrichales;f__Erysipelotrichaceae;g__p-75-a5;	0	2.41674e-05	1.72566e-05	1.71753e-05	1.46498e-05	1.03017e-05	0	9.33402e-06	0	0	2.3335e-06	4.66701e-06	0	0	0	0	0	0	0	1.75885e-05	0	0	4.39713e-06	8.79426e-06
k__Bacteria;p__Firmicutes;c__Clostridia;o__Clostridiales;f__Lachnospiraceae;g__Anaerostipes;	2.23609e-05	1.61116e-05	0	1.71753e-05	1.3912e-05	9.66807e-06	0	0	6.60288e-06	0	1.65072e-06	3.30144e-06	3.06601e-05	0	0	2.33832e-06	8.24961e-06	1.49809e-05	0	4.39713e-05	0	0	1.09928e-05	2.19857e-05
k__Bacteria;p__Firmicutes;c__Bacilli;o__Bacillales;f__Bacillaceae;Other;Other	1.11804e-05	0	1.72566e-05	2.5763e-05	1.355e-05	1.08338e-05	2.16221e-05	1.8668e-05	6.60288e-06	0	1.17233e-05	1.01632e-05	1.022e-05	4.50087e-06	4.9203e-06	7.01497e-06	6.66404e-06	2.61331e-06	3.59499e-06	4.39713e-06	0	3.01732e-05	9.54133e-06	1.38868e-05
k__Bacteria;p__Firmicutes;c__Clostridia;o__Clostridiales;f__Lachnospiraceae;g__Blautia;Other	1.11804e-05	8.05581e-06	0	3.43507e-05	1.33967e-05	1.4742e-05	0	0	0	0	0	0	0	9.00173e-06	1.47609e-05	8.41796e-05	2.69856e-05	3.86102e-05	0	4.39713e-06	0	0	1.09928e-06	2.19857e-06
k__Bacteria;p__Firmicutes;c__Clostridia;o__Clostridiales;f__Clostridiaceae;g__Clostridium;s__hiranonis	1.11804e-05	2.41674e-05	1.72566e-05	0	1.31511e-05	1.02478e-05	3.60368e-05	0	1.98086e-05	0	1.39614e-05	1.74294e-05	2.04401e-05	0	7.21644e-05	7.01497e-05	4.06885e-05	3.61674e-05	2.51649e-05	0	0	6.03464e-06	7.79989e-06	1.19211e-05
k__Bacteria;p__Firmicutes;c__Bacilli;o__Gemellales;;Other;Other	0	0	1.72566e-05	3.43507e-05	1.29018e-05	1.64513e-05	1.44147e-05	0	0	0	3.60368e-06	7.20736e-06	0	2.25043e-06	1.31208e-05	2.33832e-06	4.42739e-06	5.89577e-06	3.59499e-06	0	1.34412e-05	2.41386e-05	1.02937e-05	1.08385e-05
k__Bacteria;p__OD1;c__ZB2;;Other;Other;Other	0	0	1.72566e-05	3.43507e-05	1.29018e-05	1.64513e-05	0	2.80021e-05	1.32058e-05	0	1.0302e-05	1.33415e-05	3.06601e-05	2.25043e-06	6.5604e-06	0	9.86774e-06	1.41263e-05	1.79749e-05	7.03541e-05	1.34412e-05	6.03464e-06	2.69512e-05	2.93508e-05
k__Bacteria;p__Proteobacteria;c__Alphaproteobacteria;o__Rhizobiales;f__Rhizobiaceae;g__Agrobacterium;	0	0	1.72566e-05	3.43507e-05	1.29018e-05	1.64513e-05	0	0	0	0	0	0	1.022e-05	4.72591e-05	4.75629e-05	4.20898e-05	3.6783e-05	1.78858e-05	0	8.79426e-06	0	0	2.19857e-06	4.39713e-06
k__Bacteria;p__Proteobacteria;c__Betaproteobacteria;o__Neisseriales;f__Neisseriaceae;g__Neisseria;Other	0	8.05581e-06	3.45131e-05	8.58767e-06	1.27891e-05	1.50061e-05	0	0	0	2.00672e-05	5.01681e-06	1.00336e-05	0	0	1.6401e-06	0	4.10025e-07	8.2005e-07	2.87599e-05	8.35455e-05	0	1.81039e-05	3.26023e-05	3.59772e-05
k__Bacteria;p__Firmicutes;Other;Other;Other;Other;Other	0	8.05581e-06	1.72566e-05	2.5763e-05	1.27688e-05	1.11691e-05	7.9281e-05	9.33402e-06	1.32058e-05	0	2.54552e-05	3.63094e-05	3.06601e-05	2.25043e-06	1.6401e-06	7.01497e-06	1.03914e-05	1.37245e-05	1.438e-05	0	0	3.01732e-05	1.11383e-05	1.4387e-05
k__Bacteria;p__Proteobacteria;c__Betaproteobacteria;o__Burkholderiales;f__Comamonadaceae;Other;Other	0	1.61116e-05	1.72566e-05	1.71753e-05	1.26359e-05	8.44006e-06	1.44147e-05	9.33402e-06	1.32058e-05	1.00336e-05	1.1747e-05	2.44969e-06	0	0.000204789	0.000206653	3.97515e-05	0.000112798	0.000108521	1.79749e-05	4.39713e-06	0	0	5.59302e-06	8.51089e-06
k__Bacteria;p__Proteobacteria;c__Gammaproteobacteria;o__Pseudomonadales;f__Pseudomonadaceae;g__Pseudomonas;	0	2.41674e-05	0	2.5763e-05	1.24826e-05	1.44284e-05	0	0	0	0	0	0	0	4.50087e-05	5.57634e-05	0.000128608	5.73449e-05	5.32964e-05	0	2.63828e-05	2.68824e-05	0	1.33163e-05	1.53777e-05
k__Bacteria;p__Firmicutes;c__Bacilli;o__Lactobacillales;f__Aerococcaceae;g__Facklamia;	0	3.22232e-05	1.72566e-05	0	1.23699e-05	1.55356e-05	0	1.8668e-05	6.60288e-06	0	6.31773e-06	8.80225e-06	0	0	0	0	0	0	3.59499e-06	4.83684e-05	1.34412e-05	2.41386e-05	2.23858e-05	1.92464e-05
k__Bacteria;p__Firmicutes;c__Clostridia;o__Clostridiales;f__Clostridiaceae;g__02d06;	1.11804e-05	1.61116e-05	1.72566e-05	0	1.11372e-05	7.87888e-06	0	0	0	2.00672e-05	5.01681e-06	1.00336e-05	0	0	0	2.33832e-06	5.84581e-07	1.16916e-06	3.59499e-06	0	0	0	8.98747e-07	1.79749e-06
k__Bacteria;p__Proteobacteria;c__Betaproteobacteria;o__Burkholderiales;f__Burkholderiaceae;g__Burkholderia;	0	0	3.45131e-05	8.58767e-06	1.07752e-05	1.63349e-05	0	0	0	0	0	0	0	3.37565e-05	1.96812e-05	1.16916e-05	1.62823e-05	1.41785e-05	1.0785e-05	2.19857e-05	0	2.41386e-05	1.42273e-05	1.11459e-05
k__Bacteria;p__Firmicutes;c__Clostridia;o__Clostridiales;f__[Acidaminobacteraceae];g__Fusibacter;	0	8.05581e-06	1.72566e-05	1.71753e-05	1.06219e-05	8.29409e-06	7.20736e-06	0	0	0	1.80184e-06	3.60368e-06	0	4.50087e-06	9.8406e-06	1.16916e-05	6.50827e-06	5.30279e-06	3.59499e-06	4.39713e-06	0	6.03464e-06	3.50669e-06	2.54873e-06
k__Bacteria;p__Proteobacteria;c__Gammaproteobacteria;o__Aeromonadales;f__Succinivibrionaceae;g__Succinivibrio;	0	1.61116e-05	1.72566e-05	8.58767e-06	1.0489e-05	7.98014e-06	0	0	6.60288e-06	0	1.65072e-06	3.30144e-06	0	0	0	2.33832e-06	5.84581e-07	1.16916e-06	1.0785e-05	5.27656e-05	1.34412e-05	1.20693e-05	2.22653e-05	2.03625e-05
k__Bacteria;p__Firmicutes;c__Bacilli;o__Lactobacillales;f__Streptococcaceae;g__Streptococcus;	0	1.61116e-05	0	2.5763e-05	1.04687e-05	1.27141e-05	0	0	0	0	0	0	1.022e-05	1.5753e-05	4.75629e-05	0.000119254	4.81976e-05	5.01479e-05	1.0785e-05	0.000109928	2.68824e-05	1.81039e-05	4.14249e-05	4.61406e-05
k__Bacteria;p__Firmicutes;c__Clostridia;o__Clostridiales;f__Lachnospiraceae;g__Butyrivibrio;	0	1.61116e-05	0	2.5763e-05	1.04687e-05	1.27141e-05	0	0	0	1.00336e-05	2.5084e-06	5.01681e-06	2.04401e-05	0	0	0	5.11002e-06	1.022e-05	1.0785e-05	6.5957e-05	0	1.20693e-05	2.22028e-05	2.96673e-05
k__Bacteria;p__Proteobacteria;c__Alphaproteobacteria;o__Rhizobiales;f__Brucellaceae;g__Ochrobactrum;Other	1.11804e-05	0	1.72566e-05	8.58767e-06	9.25616e-06	7.16083e-06	1.44147e-05	9.33402e-06	0	0	5.93719e-06	7.16258e-06	1.022e-05	4.50087e-06	7.54446e-05	2.33832e-06	2.3126e-05	3.50372e-05	0	0	0	1.20693e-05	3.01732e-06	6.03464e-06
k__Bacteria;p__Proteobacteria;c__Betaproteobacteria;o__Burkholderiales;f__Burkholderiaceae;g__Lautropia;	0	0	3.45131e-05	0	8.62828e-06	1.72566e-05	0	0	0	0	0	0	0	0	0	0	0	0	0	0	0	0	0	0
k__Bacteria;p__Proteobacteria;c__Gammaproteobacteria;o__Enterobacteriales;f__Enterobacteriaceae;g__Erwinia;	0	0	3.45131e-05	0	8.62828e-06	1.72566e-05	0	0	6.60288e-06	1.00336e-05	4.15912e-06	5.00261e-06	0	6.7513e-06	0	0	1.68782e-06	3.37565e-06	0	4.39713e-06	0	0	1.09928e-06	2.19857e-06
k__Bacteria;p__Firmicutes;c__Bacilli;o__Bacillales;f__Staphylococcaceae;g__Jeotgalicoccus;s__psychrophilus	0	0	1.72566e-05	1.71753e-05	8.60797e-06	9.93969e-06	0.000115318	0	0	0	2.88295e-05	5.76589e-05	4.08801e-05	1.35026e-05	1.47609e-05	6.07964e-05	3.2485e-05	2.27045e-05	0	3.95742e-05	5.37649e-05	6.03464e-06	2.48434e-05	2.5977e-05
k__Bacteria;p__Firmicutes;c__Bacilli;o__Lactobacillales;f__Lactobacillaceae;g__Pediococcus;s__acidilactici	0	0	0	3.43507e-05	8.58767e-06	1.71753e-05	7.20736e-06	9.33402e-06	0	0	4.13535e-06	4.85337e-06	0	1.80035e-05	4.9203e-06	2.33832e-06	6.31552e-06	8.04691e-06	7.18998e-06	0	1.34412e-05	1.20693e-05	8.17512e-06	6.07452e-06
k__Bacteria;p__Proteobacteria;c__Gammaproteobacteria;o__Pasteurellales;f__Pasteurellaceae;g__Haemophilus;s__parasuis	0	0	0	3.43507e-05	8.58767e-06	1.71753e-05	0	0	0	0	0	0	1.022e-05	0	0	0	2.55501e-06	5.11002e-06	7.18998e-06	5.71627e-05	0	0	1.60882e-05	2.7592e-05
k__Bacteria;p__Actinobacteria;c__Rubrobacteria;o__Rubrobacterales;f__Rubrobacteraceae;g__Rubrobacter;	0	8.05581e-06	0	2.5763e-05	8.45471e-06	1.21477e-05	7.20736e-06	0	6.60288e-06	0	3.45256e-06	3.99431e-06	0	0	2.46015e-05	1.16916e-05	9.07328e-06	1.17279e-05	3.59499e-06	2.63828e-05	0	0	7.49444e-06	1.27058e-05
k__Bacteria;p__Proteobacteria;c__Betaproteobacteria;o__Rhodocyclales;f__Rhodocyclaceae;;Other	0	8.05581e-06	0	2.5763e-05	8.45471e-06	1.21477e-05	7.20736e-06	0	0	0	1.80184e-06	3.60368e-06	1.022e-05	5.85112e-05	5.24832e-05	2.10449e-05	3.55648e-05	2.35652e-05	3.59499e-06	0	2.68824e-05	1.20693e-05	1.06367e-05	1.19541e-05
k__Bacteria;p__Proteobacteria;c__Gammaproteobacteria;o__Pseudomonadales;f__Moraxellaceae;g__Acinetobacter;s__johnsonii	0	1.61116e-05	1.72566e-05	0	8.34204e-06	9.6439e-06	0	0	0	0	0	0	0	2.70052e-05	1.14807e-05	4.67665e-06	1.07906e-05	1.17927e-05	0	2.63828e-05	0	4.22425e-05	1.71563e-05	2.08416e-05
k__Bacteria;p__Bacteroidetes;c__Flavobacteriia;o__Flavobacteriales;f__Flavobacteriaceae;g__Flavobacterium;	0	1.61116e-05	0	1.71753e-05	8.32174e-06	9.61893e-06	1.44147e-05	0	0	1.00336e-05	6.11208e-06	7.28074e-06	2.04401e-05	6.97634e-05	0.000100046	9.35329e-06	4.99007e-05	4.25092e-05	1.79749e-05	1.75885e-05	0	6.03464e-06	1.03995e-05	8.87451e-06
k__Bacteria;p__Proteobacteria;c__Gammaproteobacteria;o__Enterobacteriales;f__Enterobacteriaceae;g__Serratia;Other	0	2.41674e-05	0	8.58767e-06	8.18878e-06	1.13957e-05	7.20736e-06	0	0	1.00336e-05	4.31024e-06	5.10903e-06	0	0	1.6401e-06	0	4.10025e-07	8.2005e-07	3.59499e-06	0	0	0	8.98747e-07	1.79749e-06
k__Bacteria;p__Actinobacteria;c__Actinobacteria;o__Bifidobacteriales;f__Bifidobacteriaceae;g__Bifidobacterium;s__thermacidophilum	0	3.22232e-05	0	0	8.05581e-06	1.61116e-05	0	1.8668e-05	0	0	4.66701e-06	9.33402e-06	1.022e-05	0	0	2.33832e-06	3.13959e-06	4.8473e-06	1.79749e-05	0.000114325	4.03237e-05	6.03464e-06	4.46647e-05	4.85664e-05
k__Bacteria;p__Firmicutes;c__Clostridia;o__Clostridiales;f__Lachnospiraceae;g__[Ruminococcus];s__torques	2.23609e-05	0	0	8.58767e-06	7.73713e-06	1.05563e-05	0	0	0	0	0	0	0	0	0	9.35329e-06	2.33832e-06	4.67665e-06	0	0	0	0	0	0
k__Bacteria;p__Firmicutes;c__Clostridia;o__Clostridiales;f__Clostridiaceae;g__Clostridium;s__sartagoforme	1.11804e-05	0	1.72566e-05	0	7.10925e-06	8.57565e-06	0	0	0	0	0	0	0	0	0	0	0	0	0	0	0	0	0	0
k__Bacteria;p__Firmicutes;c__Clostridia;o__Clostridiales;f__Clostridiaceae;g__Alkaliphilus;Other	1.11804e-05	0	0	1.71753e-05	7.08894e-06	8.54365e-06	2.16221e-05	0	6.60288e-06	2.00672e-05	1.2073e-05	1.05004e-05	1.022e-05	2.25043e-06	1.31208e-05	1.16916e-05	9.32072e-06	4.86002e-06	7.18998e-06	4.39713e-06	0	0	2.89678e-06	3.5339e-06
k__Bacteria;p__Firmicutes;c__Bacilli;o__Lactobacillales;f__Carnobacteriaceae;Other;Other	0	0	1.72566e-05	8.58767e-06	6.46106e-06	8.25744e-06	0	0	3.30144e-05	0	8.2536e-06	1.65072e-05	0	2.25043e-06	0	0	5.62608e-07	1.12522e-06	3.59499e-06	0	0	0	8.98747e-07	1.79749e-06
k__Bacteria;p__Firmicutes;c__Bacilli;o__Lactobacillales;f__Lactobacillaceae;Other;Other	0	0	1.72566e-05	8.58767e-06	6.46106e-06	8.25744e-06	0	0	5.94259e-05	0	1.48565e-05	2.9713e-05	0	0	1.6401e-06	2.33832e-06	9.94606e-07	1.18332e-06	0	0	0	0	0	0
k__Bacteria;p__Firmicutes;c__Clostridia;o__Clostridiales;f__Ruminococcaceae;g__Oscillospira;Other	0	0	1.72566e-05	8.58767e-06	6.46106e-06	8.25744e-06	0	9.33402e-06	0	1.00336e-05	4.84191e-06	5.59824e-06	0	6.7513e-06	3.2802e-06	7.01497e-06	4.26162e-06	3.3118e-06	3.59499e-06	1.75885e-05	0	1.20693e-05	8.3132e-06	7.9898e-06
k__Bacteria;p__Actinobacteria;c__Coriobacteriia;o__Coriobacteriales;f__Coriobacteriaceae;;Other	0	0	0	2.5763e-05	6.44075e-06	1.28815e-05	0	9.33402e-06	0	0	2.3335e-06	4.66701e-06	1.022e-05	0	1.6401e-06	4.67665e-06	4.1342e-06	4.49607e-06	3.59499e-06	5.71627e-05	1.34412e-05	6.03464e-06	2.00584e-05	2.5088e-05
k__Bacteria;p__Actinobacteria;c__Coriobacteriia;o__Coriobacteriales;f__Coriobacteriaceae;g__Eggerthella;s__lenta	0	0	0	2.5763e-05	6.44075e-06	1.28815e-05	3.60368e-05	9.33402e-06	0	0	1.13427e-05	1.70406e-05	0	4.50087e-06	8.2005e-06	1.87066e-05	7.85199e-06	7.97553e-06	0	1.31914e-05	0	6.03464e-06	4.80651e-06	6.27215e-06
k__Bacteria;p__Firmicutes;c__Bacilli;o__Bacillales;f__Bacillaceae;g__Anaerobacillus;	0	0	0	2.5763e-05	6.44075e-06	1.28815e-05	0	0	0	0	0	0	0	0	0	0	0	0	0	0	0	0	0	0
k__Bacteria;p__Firmicutes;c__Bacilli;o__Lactobacillales;f__Lactobacillaceae;;Other	0	0	0	2.5763e-05	6.44075e-06	1.28815e-05	0	0	0	0	0	0	0	9.00173e-06	0	0	2.25043e-06	4.50087e-06	0	0	0	0	0	0
k__Bacteria;p__Firmicutes;c__Clostridia;o__Clostridiales;f__Veillonellaceae;g__Phascolarctobacterium;	0	0	0	2.5763e-05	6.44075e-06	1.28815e-05	0	1.8668e-05	0	0	4.66701e-06	9.33402e-06	0	1.35026e-05	1.80411e-05	2.33832e-05	1.37317e-05	1.00056e-05	3.59499e-06	3.51771e-05	0	3.62078e-05	1.8745e-05	1.96287e-05
k__Bacteria;p__Proteobacteria;c__Alphaproteobacteria;o__Sphingomonadales;f__Sphingomonadaceae;g__Sphingomonas;s__yabuuchiae	0	0	0	2.5763e-05	6.44075e-06	1.28815e-05	2.16221e-05	0	0	2.00672e-05	1.04223e-05	1.20514e-05	0	0.000659377	0.000977499	0.000275922	0.0004782	0.000428842	0	3.07799e-05	1.34412e-05	0	1.10553e-05	1.45967e-05
k__Bacteria;p__Firmicutes;c__Clostridia;o__Clostridiales;f__Clostridiaceae;g__Clostridium;s__intestinale	0	8.05581e-06	1.72566e-05	0	6.32809e-06	8.21596e-06	0	0	6.60288e-06	1.00336e-05	4.15912e-06	5.00261e-06	0	0	3.2802e-06	4.67665e-06	1.98921e-06	2.36663e-06	0	0	0	0	0	0
k__Bacteria;p__Firmicutes;c__Clostridia;o__Clostridiales;f__Veillonellaceae;g__Anaerovibrio;	0	8.05581e-06	1.72566e-05	0	6.32809e-06	8.21596e-06	0	0	0	0	0	0	0	0	0	0	0	0	0	1.75885e-05	2.68824e-05	0	1.11177e-05	1.33866e-05
k__Bacteria;p__Proteobacteria;c__Betaproteobacteria;o__Burkholderiales;f__Comamonadaceae;g__Pelomonas;Other	0	8.05581e-06	1.72566e-05	0	6.32809e-06	8.21596e-06	0	0	0	0	0	0	0	3.60069e-05	5.08431e-05	3.27365e-05	2.98966e-05	2.14318e-05	7.18998e-06	2.19857e-05	0	0	7.29391e-06	1.03644e-05
k__Bacteria;p__Actinobacteria;c__Actinobacteria;o__Actinomycetales;f__Actinomycetaceae;g__Actinomyces;	0	8.05581e-06	0	1.71753e-05	6.30779e-06	8.17997e-06	0	0	0	0	0	0	1.022e-05	2.02539e-05	3.2802e-06	1.40299e-05	1.1946e-05	7.1049e-06	0	8.79426e-06	0	6.03464e-06	3.70723e-06	4.42651e-06
k__Bacteria;p__Firmicutes;c__Bacilli;o__Bacillales;f__Planococcaceae;Other;Other	0	8.05581e-06	0	1.71753e-05	6.30779e-06	8.17997e-06	7.20736e-06	1.8668e-05	0	1.00336e-05	8.97725e-06	7.71904e-06	0	4.50087e-06	9.8406e-06	2.33832e-05	9.43117e-06	1.01338e-05	1.0785e-05	0	0	1.20693e-05	5.71356e-06	6.61825e-06
k__Bacteria;p__Proteobacteria;c__Betaproteobacteria;o__Rhodocyclales;f__Rhodocyclaceae;g__Dechloromonas;	0	8.05581e-06	0	1.71753e-05	6.30779e-06	8.17997e-06	0	0	0	0	0	0	0	4.27582e-05	3.60822e-05	0	1.97101e-05	2.29219e-05	0	1.75885e-05	0	0	4.39713e-06	8.79426e-06
k__Bacteria;p__Tenericutes;c__Mollicutes;o__RF39;;Other;Other	0	8.05581e-06	0	1.71753e-05	6.30779e-06	8.17997e-06	2.16221e-05	0	0	0	5.40552e-06	1.0811e-05	0	1.35026e-05	4.9203e-06	9.35329e-06	6.94405e-06	5.80616e-06	3.59499e-06	9.67369e-05	1.34412e-05	0	2.84433e-05	4.58822e-05
k__Bacteria;p__Proteobacteria;c__Gammaproteobacteria;o__Enterobacteriales;f__Enterobacteriaceae;g__Serratia;	0	1.61116e-05	0	8.58767e-06	6.17482e-06	7.76356e-06	0	0	0	1.00336e-05	2.5084e-06	5.01681e-06	0	4.50087e-06	0	0	1.12522e-06	2.25043e-06	0	5.27656e-05	0	0	1.31914e-05	2.63828e-05
k__Bacteria;p__Bacteroidetes;c__[Saprospirae];o__[Saprospirales];f__Chitinophagaceae;;Other	0	2.41674e-05	0	0	6.04186e-06	1.20837e-05	0	0	0	0	0	0	0	2.92556e-05	1.47609e-05	7.01497e-06	1.27579e-05	1.25424e-05	3.59499e-06	1.31914e-05	0	0	4.1966e-06	6.2314e-06
k__Bacteria;p__Actinobacteria;c__Actinobacteria;o__Actinomycetales;f__Nocardioidaceae;g__Nocardioides;Other	1.11804e-05	0	0	8.58767e-06	4.94203e-06	5.8039e-06	0	2.80021e-05	6.60288e-06	3.01008e-05	1.61764e-05	1.51335e-05	0	0	0	0	0	0	3.59499e-06	4.83684e-05	4.03237e-05	3.62078e-05	3.21237e-05	1.96782e-05
k__Bacteria;p__Firmicutes;c__Clostridia;o__Clostridiales;f__Lachnospiraceae;g__Dorea;Other	1.11804e-05	0	0	8.58767e-06	4.94203e-06	5.8039e-06	0	0	0	0	0	0	0	4.50087e-06	6.5604e-06	4.67665e-06	3.93448e-06	2.78371e-06	0	1.31914e-05	1.34412e-05	0	6.65815e-06	7.68885e-06
k__Bacteria;p__Firmicutes;c__Clostridia;o__Clostridiales;f__[Acidaminobacteraceae];g__Fusibacter;Other	1.11804e-05	0	0	8.58767e-06	4.94203e-06	5.8039e-06	7.20736e-06	0	0	0	1.80184e-06	3.60368e-06	0	0	3.2802e-06	4.67665e-06	1.98921e-06	2.36663e-06	0	0	0	1.20693e-05	3.01732e-06	6.03464e-06
k__Bacteria;p__Tenericutes;c__Mollicutes;o__Anaeroplasmatales;f__Anaeroplasmataceae;g__Anaeroplasma;	1.11804e-05	0	0	8.58767e-06	4.94203e-06	5.8039e-06	0	0	0	0	0	0	1.022e-05	0	0	0	2.55501e-06	5.11002e-06	1.0785e-05	0.000615598	2.68824e-05	0.000156901	0.000202542	0.000283035
k__Bacteria;p__Actinobacteria;c__Actinobacteria;o__Actinomycetales;f__Microbacteriaceae;g__Leucobacter;	0	0	1.72566e-05	0	4.31414e-06	8.62828e-06	0	0	0	0	0	0	0	0	1.6401e-06	0	4.10025e-07	8.2005e-07	0	0	0	0	0	0
k__Bacteria;p__Actinobacteria;c__Actinobacteria;o__Bifidobacteriales;f__Bifidobacteriaceae;g__Gardnerella;	0	0	1.72566e-05	0	4.31414e-06	8.62828e-06	0	0	0	0	0	0	0	0	0	2.33832e-06	5.84581e-07	1.16916e-06	0	0	0	0	0	0
k__Bacteria;p__Firmicutes;c__Bacilli;o__Bacillales;f__Planococcaceae;g__Lysinibacillus;s__boronitolerans	0	0	1.72566e-05	0	4.31414e-06	8.62828e-06	0	0	0	1.00336e-05	2.5084e-06	5.01681e-06	2.04401e-05	1.35026e-05	2.62416e-05	3.27365e-05	2.32302e-05	8.20263e-06	0	1.75885e-05	0	0	4.39713e-06	8.79426e-06
k__Bacteria;p__Firmicutes;c__Bacilli;o__Lactobacillales;f__Enterococcaceae;g__Enterococcus;s__asini	0	0	1.72566e-05	0	4.31414e-06	8.62828e-06	0	0	0	0	0	0	0	0	0	0	0	0	0	0	0	0	0	0
k__Bacteria;p__Firmicutes;c__Bacilli;o__Lactobacillales;f__Lactobacillaceae;g__Pediococcus;	0	0	1.72566e-05	0	4.31414e-06	8.62828e-06	2.16221e-05	0	0	0	5.40552e-06	1.0811e-05	0	2.25043e-06	6.5604e-06	0	2.20271e-06	3.09277e-06	3.59499e-06	0	0	0	8.98747e-07	1.79749e-06
k__Bacteria;p__Firmicutes;c__Clostridia;o__Clostridiales;f__Clostridiaceae;g__Clostridiisalibacter;Other	0	0	1.72566e-05	0	4.31414e-06	8.62828e-06	0	0	0	0	0	0	0	0	0	2.33832e-06	5.84581e-07	1.16916e-06	0	0	0	0	0	0
k__Bacteria;p__Firmicutes;c__Clostridia;o__Clostridiales;f__Lachnospiraceae;g__Clostridium;s__hathewayi	0	0	1.72566e-05	0	4.31414e-06	8.62828e-06	0	0	0	0	0	0	0	0	0	0	0	0	0	0	0	0	0	0
k__Bacteria;p__Firmicutes;c__Clostridia;o__Clostridiales;f__[Acidaminobacteraceae];Other;Other	0	0	1.72566e-05	0	4.31414e-06	8.62828e-06	0	0	0	0	0	0	0	0	1.6401e-06	0	4.10025e-07	8.2005e-07	0	0	0	6.03464e-06	1.50866e-06	3.01732e-06
k__Bacteria;p__Proteobacteria;c__Betaproteobacteria;;Other;Other;Other	0	0	1.72566e-05	0	4.31414e-06	8.62828e-06	0	0	0	0	0	0	0	4.50087e-06	6.5604e-06	0	2.76532e-06	3.30196e-06	3.59499e-06	0	0	0	8.98747e-07	1.79749e-06
k__Bacteria;p__Proteobacteria;c__Betaproteobacteria;Other;Other;Other;Other	0	0	1.72566e-05	0	4.31414e-06	8.62828e-06	7.20736e-06	0	0	0	1.80184e-06	3.60368e-06	0	9.00173e-06	1.31208e-05	2.33832e-06	6.11521e-06	6.02967e-06	0	0	0	0	0	0
k__Bacteria;p__Proteobacteria;c__Gammaproteobacteria;o__Pasteurellales;f__Pasteurellaceae;g__Actinobacillus;s__indolicus	0	0	1.72566e-05	0	4.31414e-06	8.62828e-06	0	0	0	0	0	0	0	0	0	0	0	0	3.59499e-06	1.31914e-05	0	0	4.1966e-06	6.2314e-06
k__Bacteria;p__Proteobacteria;c__Gammaproteobacteria;o__Pasteurellales;f__Pasteurellaceae;g__Haemophilus;Other	0	0	1.72566e-05	0	4.31414e-06	8.62828e-06	0	0	0	0	0	0	0	0	0	0	0	0	0	0	0	0	0	0
k__Bacteria;p__Proteobacteria;c__Gammaproteobacteria;o__Pseudomonadales;f__Moraxellaceae;;Other	0	0	1.72566e-05	0	4.31414e-06	8.62828e-06	0	0	0	0	0	0	0	4.50087e-06	1.80411e-05	9.35329e-06	7.97381e-06	7.72218e-06	0	2.19857e-05	1.34412e-05	6.03464e-06	1.03654e-05	9.49891e-06
k__Bacteria;p__Proteobacteria;c__Gammaproteobacteria;o__Pseudomonadales;f__Moraxellaceae;g__Acinetobacter;s__lwoffii	0	0	1.72566e-05	0	4.31414e-06	8.62828e-06	0	1.8668e-05	0	2.00672e-05	9.68382e-06	1.11965e-05	0	0	0	0	0	0	1.0785e-05	2.19857e-05	1.34412e-05	0	1.1553e-05	9.06398e-06
k__Bacteria;p__Proteobacteria;c__Gammaproteobacteria;o__Xanthomonadales;f__Sinobacteraceae;;Other	0	0	1.72566e-05	0	4.31414e-06	8.62828e-06	0	0	0	0	0	0	0	2.25043e-06	9.8406e-06	0	3.02276e-06	4.66739e-06	0	0	0	0	0	0
k__Bacteria;p__Spirochaetes;c__Spirochaetes;o__Sphaerochaetales;f__Sphaerochaetaceae;g__Sphaerochaeta;	0	0	1.72566e-05	0	4.31414e-06	8.62828e-06	0	0	0	0	0	0	0	0	0	0	0	0	0	1.31914e-05	0	0	3.29785e-06	6.5957e-06
k__Bacteria;p__Firmicutes;c__Bacilli;Other;Other;Other;Other	0	0	0	1.71753e-05	4.29384e-06	8.58767e-06	3.60368e-05	1.8668e-05	3.30144e-05	0	2.19298e-05	1.64664e-05	3.06601e-05	0	6.5604e-06	4.67665e-06	1.04743e-05	1.37369e-05	1.0785e-05	0	0	1.20693e-05	5.71356e-06	6.61825e-06
k__Bacteria;p__Firmicutes;c__Bacilli;o__Lactobacillales;f__Carnobacteriaceae;g__Carnobacterium;s__viridans	0	0	0	1.71753e-05	4.29384e-06	8.58767e-06	0	0	0	0	0	0	0	0	0	2.33832e-06	5.84581e-07	1.16916e-06	0	0	0	0	0	0
k__Bacteria;p__Firmicutes;c__Bacilli;o__Lactobacillales;f__Carnobacteriaceae;g__Trichococcus;Other	0	0	0	1.71753e-05	4.29384e-06	8.58767e-06	0	0	0	0	0	0	0	0	0	0	0	0	0	0	0	0	0	0
k__Bacteria;p__Firmicutes;c__Bacilli;o__Lactobacillales;f__Leuconostocaceae;Other;Other	0	0	0	1.71753e-05	4.29384e-06	8.58767e-06	7.20736e-06	0	0	0	1.80184e-06	3.60368e-06	1.022e-05	0	1.6401e-06	0	2.96503e-06	4.89807e-06	3.59499e-06	0	0	0	8.98747e-07	1.79749e-06
k__Bacteria;p__Firmicutes;c__Clostridia;o__Clostridiales;f__Veillonellaceae;g__Dialister;	0	0	0	1.71753e-05	4.29384e-06	8.58767e-06	0	9.33402e-06	0	0	2.3335e-06	4.66701e-06	0	6.7513e-06	0	4.67665e-06	2.85699e-06	3.40595e-06	3.59499e-06	0.000131914	2.68824e-05	0	4.05978e-05	6.20326e-05
k__Bacteria;p__Proteobacteria;c__Alphaproteobacteria;o__Caulobacterales;f__Caulobacteraceae;g__Caulobacter;Other	0	0	0	1.71753e-05	4.29384e-06	8.58767e-06	0	0	6.60288e-06	0	1.65072e-06	3.30144e-06	0	8.3266e-05	3.11619e-05	9.35329e-05	5.19902e-05	4.4124e-05	7.18998e-06	0	0	0	1.79749e-06	3.59499e-06
k__Bacteria;p__Proteobacteria;c__Alphaproteobacteria;o__Rhizobiales;f__Methylobacteriaceae;g__Methylobacterium;	0	0	0	1.71753e-05	4.29384e-06	8.58767e-06	0	0	0	1.00336e-05	2.5084e-06	5.01681e-06	0	1.35026e-05	9.8406e-06	1.16916e-05	8.7587e-06	6.02749e-06	0	2.19857e-05	0	6.03464e-06	7.00507e-06	1.03843e-05
k__Bacteria;p__Proteobacteria;c__Betaproteobacteria;o__Burkholderiales;f__Oxalobacteraceae;;Other	0	0	0	1.71753e-05	4.29384e-06	8.58767e-06	0	0	6.60288e-06	0	1.65072e-06	3.30144e-06	0	0.000146278	6.88842e-05	5.14431e-05	6.66514e-05	6.06056e-05	0	1.75885e-05	0	6.03464e-06	5.90579e-06	8.29176e-06
k__Bacteria;p__Proteobacteria;c__Gammaproteobacteria;o__Pseudomonadales;Other;Other;Other	0	0	0	1.71753e-05	4.29384e-06	8.58767e-06	0	0	0	0	0	0	0	0	1.6401e-06	2.33832e-06	9.94606e-07	1.18332e-06	0	0	0	0	0	0
k__Bacteria;p__Actinobacteria;c__Actinobacteria;o__Actinomycetales;f__Propionibacteriaceae;g__Propionibacterium;s__acnes	0	8.05581e-06	0	8.58767e-06	4.16087e-06	4.80946e-06	0	9.33402e-06	0	0	2.3335e-06	4.66701e-06	0	0.00020929	2.62416e-05	1.87066e-05	6.35596e-05	9.77781e-05	3.59499e-06	2.63828e-05	0	0	7.49444e-06	1.27058e-05
k__Bacteria;p__Bacteroidetes;c__Sphingobacteriia;o__Sphingobacteriales;f__Sphingobacteriaceae;g__Sphingobacterium;	0	8.05581e-06	0	8.58767e-06	4.16087e-06	4.80946e-06	0	1.8668e-05	0	1.00336e-05	7.17541e-06	9.00412e-06	0	0	0	0	0	0	3.59499e-06	2.63828e-05	0	1.20693e-05	1.05118e-05	1.17282e-05
k__Bacteria;p__Firmicutes;c__Clostridia;o__Clostridiales;f__Clostridiaceae;g__Clostridium;s__tertium	0	8.05581e-06	0	8.58767e-06	4.16087e-06	4.80946e-06	2.16221e-05	9.33402e-06	0	2.00672e-05	1.27558e-05	1.01075e-05	1.022e-05	0	4.9203e-06	2.33832e-06	4.36966e-06	4.3875e-06	3.59499e-06	8.79426e-06	0	6.03464e-06	4.60597e-06	3.73363e-06
k__Bacteria;p__Firmicutes;c__Erysipelotrichi;o__Erysipelotrichales;f__Erysipelotrichaceae;g__Bulleidia;s__p-1630-c5	0	8.05581e-06	0	8.58767e-06	4.16087e-06	4.80946e-06	0	0	0	0	0	0	0	0	0	0	0	0	0	4.39713e-06	0	0	1.09928e-06	2.19857e-06
k__Bacteria;p__Proteobacteria;c__Alphaproteobacteria;o__Rhizobiales;f__Phyllobacteriaceae;Other;Other	0	8.05581e-06	0	8.58767e-06	4.16087e-06	4.80946e-06	0	0	0	0	0	0	0	2.25043e-06	6.5604e-06	9.35329e-06	4.54103e-06	4.20728e-06	3.59499e-06	0	0	0	8.98747e-07	1.79749e-06
k__Bacteria;p__Proteobacteria;c__Gammaproteobacteria;o__Enterobacteriales;f__Enterobacteriaceae;g__Erwinia;Other	0	8.05581e-06	0	8.58767e-06	4.16087e-06	4.80946e-06	2.16221e-05	0	0	1.00336e-05	7.91393e-06	1.02902e-05	2.04401e-05	6.7513e-06	0	2.33832e-06	7.38242e-06	9.1441e-06	0	0	0	0	0	0
k__Bacteria;p__Proteobacteria;c__Gammaproteobacteria;o__Xanthomonadales;f__Xanthomonadaceae;g__Stenotrophomonas;Other	0	8.05581e-06	0	8.58767e-06	4.16087e-06	4.80946e-06	0	0	0	0	0	0	0	0	8.2005e-06	2.33832e-06	2.63471e-06	3.8708e-06	0	1.75885e-05	0	0	4.39713e-06	8.79426e-06
k__Bacteria;p__Actinobacteria;c__Actinobacteria;o__Actinomycetales;f__Brevibacteriaceae;g__Brevibacterium;Other	0	1.61116e-05	0	0	4.02791e-06	8.05581e-06	0	9.33402e-06	0	1.00336e-05	4.84191e-06	5.59824e-06	0	0	0	2.33832e-06	5.84581e-07	1.16916e-06	0	0	0	0	0	0
k__Bacteria;p__Bacteroidetes;c__Bacteroidia;o__Bacteroidales;;Other;Other	0	1.61116e-05	0	0	4.02791e-06	8.05581e-06	7.20736e-06	1.8668e-05	0	0	6.46885e-06	8.81396e-06	0	2.92556e-05	1.96812e-05	0	1.22342e-05	1.46576e-05	7.18998e-06	1.75885e-05	1.34412e-05	0	9.55493e-06	7.67098e-06
k__Bacteria;p__Firmicutes;c__Bacilli;o__Bacillales;f__Bacillaceae;g__Bacillus;s__clausii	0	1.61116e-05	0	0	4.02791e-06	8.05581e-06	0	0	0	0	0	0	2.04401e-05	2.70052e-05	1.6401e-06	2.10449e-05	1.75326e-05	1.10014e-05	1.438e-05	0	8.06473e-05	5.43117e-05	3.73348e-05	3.69008e-05
k__Bacteria;p__Proteobacteria;c__Alphaproteobacteria;o__Sphingomonadales;f__Sphingomonadaceae;g__Sphingomonas;Other	0	1.61116e-05	0	0	4.02791e-06	8.05581e-06	0	0	0	0	0	0	0	6.7513e-05	5.24832e-05	4.20898e-05	4.05215e-05	2.89602e-05	0	8.79426e-06	0	0	2.19857e-06	4.39713e-06
k__Bacteria;p__Proteobacteria;c__Gammaproteobacteria;o__Enterobacteriales;f__Enterobacteriaceae;g__Shigella;s__flexneri	0	1.61116e-05	0	0	4.02791e-06	8.05581e-06	7.20736e-06	0	6.60288e-06	0	3.45256e-06	3.99431e-06	1.022e-05	0	1.6401e-06	0	2.96503e-06	4.89807e-06	0	0	0	0	0	0
k__Bacteria;p__Firmicutes;c__Bacilli;o__Bacillales;;Other;Other	1.11804e-05	0	0	0	2.79511e-06	5.59021e-06	0	0	0	0	0	0	1.022e-05	0	1.6401e-06	2.33832e-06	3.54961e-06	4.55367e-06	0	1.75885e-05	0	0	4.39713e-06	8.79426e-06
k__Bacteria;p__Firmicutes;c__Bacilli;o__Bacillales;f__Planococcaceae;g__Lysinibacillus;	1.11804e-05	0	0	0	2.79511e-06	5.59021e-06	0	0	0	0	0	0	0	0	0	0	0	0	0	0	0	0	0	0
k__Bacteria;p__Firmicutes;c__Clostridia;o__Clostridiales;f__Clostridiaceae;g__Proteiniclasticum;	1.11804e-05	0	0	0	2.79511e-06	5.59021e-06	7.20736e-06	9.33402e-06	0	0	4.13535e-06	4.85337e-06	0	0	0	2.33832e-06	5.84581e-07	1.16916e-06	0	0	0	0	0	0
k__Bacteria;p__Actinobacteria;c__Actinobacteria;o__Actinomycetales;Other;Other;Other	0	0	0	8.58767e-06	2.14692e-06	4.29384e-06	0	0	0	0	0	0	0	0	0	0	0	0	0	0	0	0	0	0
k__Bacteria;p__Actinobacteria;c__Actinobacteria;o__Actinomycetales;f__Microbacteriaceae;g__Candidatus_Rhodoluna;	0	0	0	8.58767e-06	2.14692e-06	4.29384e-06	0	0	6.60288e-06	0	1.65072e-06	3.30144e-06	0	2.47548e-05	1.6401e-05	0	1.02889e-05	1.23604e-05	3.59499e-06	8.79426e-06	0	0	3.09731e-06	4.15891e-06
k__Bacteria;p__Actinobacteria;c__Actinobacteria;o__Actinomycetales;f__Micrococcaceae;g__Kocuria;s__palustris	0	0	0	8.58767e-06	2.14692e-06	4.29384e-06	0	0	0	0	0	0	0	0	0	0	0	0	0	0	0	0	0	0
k__Bacteria;p__Actinobacteria;c__Coriobacteriia;o__Coriobacteriales;f__Coriobacteriaceae;g__Collinsella;s__aerofaciens	0	0	0	8.58767e-06	2.14692e-06	4.29384e-06	0	0	0	0	0	0	0	4.50087e-06	0	4.67665e-06	2.29438e-06	2.65029e-06	0	1.75885e-05	0	0	4.39713e-06	8.79426e-06
k__Bacteria;p__Bacteroidetes;c__Bacteroidia;o__Bacteroidales;f__[Paraprevotellaceae];g__CF231;	0	0	0	8.58767e-06	2.14692e-06	4.29384e-06	0	0	0	0	0	0	0	0	0	0	0	0	0	1.31914e-05	0	0	3.29785e-06	6.5957e-06
k__Bacteria;p__Bacteroidetes;c__Bacteroidia;o__Bacteroidales;f__[Paraprevotellaceae];g__YRC22;	0	0	0	8.58767e-06	2.14692e-06	4.29384e-06	0	0	0	0	0	0	0	0	0	0	0	0	0	0	0	0	0	0
k__Bacteria;p__Bacteroidetes;c__Sphingobacteriia;o__Sphingobacteriales;;Other;Other	0	0	0	8.58767e-06	2.14692e-06	4.29384e-06	0	0	0	0	0	0	0	2.47548e-05	2.46015e-05	4.67665e-06	1.35082e-05	1.30386e-05	0	0	0	0	0	0
k__Bacteria;p__Chlamydiae;c__Chlamydiia;o__Chlamydiales;f__Chlamydiaceae;g__Chlamydia;	0	0	0	8.58767e-06	2.14692e-06	4.29384e-06	0	0	0	0	0	0	0	0	0	0	0	0	0	1.75885e-05	0	0	4.39713e-06	8.79426e-06
k__Bacteria;p__Firmicutes;c__Bacilli;o__Bacillales;f__Listeriaceae;Other;Other	0	0	0	8.58767e-06	2.14692e-06	4.29384e-06	0	0	0	0	0	0	0	0	0	0	0	0	0	0	0	0	0	0
k__Bacteria;p__Firmicutes;c__Bacilli;o__Bacillales;f__Planococcaceae;g__Planococcus;Other	0	0	0	8.58767e-06	2.14692e-06	4.29384e-06	0	0	0	0	0	0	0	0	0	0	0	0	0	0	0	0	0	0
k__Bacteria;p__Firmicutes;c__Bacilli;o__Lactobacillales;f__Lactobacillaceae;g__Lactobacillus;s__salivarius	0	0	0	8.58767e-06	2.14692e-06	4.29384e-06	0	0	5.28231e-05	2.00672e-05	1.82226e-05	2.49314e-05	0.000306601	0	9.8406e-06	1.40299e-05	8.26179e-05	0.000149438	5.39248e-05	0	0	3.01732e-05	2.10245e-05	2.61419e-05
k__Bacteria;p__Firmicutes;c__Bacilli;o__Lactobacillales;f__Leuconostocaceae;g__Weissella;s__paramesenteroides	0	0	0	8.58767e-06	2.14692e-06	4.29384e-06	0	0	0	0	0	0	0	0	1.6401e-06	0	4.10025e-07	8.2005e-07	0	0	1.34412e-05	0	3.36031e-06	6.72061e-06
k__Bacteria;p__Firmicutes;c__Bacilli;o__Lactobacillales;f__Streptococcaceae;g__Streptococcus;Other	0	0	0	8.58767e-06	2.14692e-06	4.29384e-06	0	0	0	0	0	0	0	2.25043e-06	0	7.01497e-06	2.31635e-06	3.30718e-06	1.0785e-05	0	2.68824e-05	0	9.41685e-06	1.27053e-05
k__Bacteria;p__Firmicutes;c__Clostridia;o__Clostridiales;f__Christensenellaceae;;Other	0	0	0	8.58767e-06	2.14692e-06	4.29384e-06	0	0	0	0	0	0	0	1.5753e-05	3.2802e-06	7.01497e-06	6.51205e-06	6.79461e-06	3.59499e-06	0	0	1.20693e-05	3.91607e-06	5.69354e-06
k__Bacteria;p__Firmicutes;c__Clostridia;o__Clostridiales;f__Clostridiaceae;g__Natronincola_Anaerovirgula;Other	0	0	0	8.58767e-06	2.14692e-06	4.29384e-06	0	0	0	0	0	0	0	0	0	0	0	0	0	0	0	0	0	0
k__Bacteria;p__Firmicutes;c__Clostridia;o__Clostridiales;f__Veillonellaceae;g__Veillonella;	0	0	0	8.58767e-06	2.14692e-06	4.29384e-06	0	0	0	0	0	0	0	0	0	0	0	0	0	0	0	0	0	0
k__Bacteria;p__Firmicutes;c__Clostridia;o__Clostridiales;f__[Mogibacteriaceae];Other;Other	0	0	0	8.58767e-06	2.14692e-06	4.29384e-06	4.32442e-05	3.73361e-05	0	0	2.01451e-05	2.33862e-05	4.08801e-05	1.12522e-05	1.14807e-05	1.40299e-05	1.94107e-05	1.43682e-05	2.87599e-05	4.39713e-06	1.34412e-05	3.62078e-05	2.07015e-05	1.44214e-05
k__Bacteria;p__Firmicutes;c__Clostridia;o__Clostridiales;f__[Tissierellaceae];;Other	0	0	0	8.58767e-06	2.14692e-06	4.29384e-06	0	0	0	0	0	0	0	0	3.2802e-06	5.84581e-05	1.54346e-05	2.8724e-05	0	4.39713e-05	0	0	1.09928e-05	2.19857e-05
k__Bacteria;p__Firmicutes;c__Erysipelotrichi;o__Erysipelotrichales;f__Erysipelotrichaceae;g__Bulleidia;	0	0	0	8.58767e-06	2.14692e-06	4.29384e-06	0	0	0	0	0	0	0	0	0	0	0	0	3.59499e-06	6.5957e-05	1.34412e-05	1.20693e-05	2.37656e-05	2.84626e-05
k__Bacteria;p__Proteobacteria;c__Alphaproteobacteria;o__Rhizobiales;f__Bradyrhizobiaceae;g__Bradyrhizobium;	0	0	0	8.58767e-06	2.14692e-06	4.29384e-06	0	9.33402e-06	6.60288e-06	0	3.98423e-06	4.73377e-06	0	2.25043e-05	6.23238e-05	3.74132e-05	3.05603e-05	2.61707e-05	0	0	0	0	0	0
k__Bacteria;p__Proteobacteria;c__Alphaproteobacteria;o__Rhizobiales;f__Hyphomicrobiaceae;g__Devosia;	0	0	0	8.58767e-06	2.14692e-06	4.29384e-06	0	0	0	0	0	0	0	6.7513e-06	1.96812e-05	1.40299e-05	1.01156e-05	8.57256e-06	0	4.39713e-06	0	6.03464e-06	2.60794e-06	3.0847e-06
k__Bacteria;p__Proteobacteria;c__Betaproteobacteria;o__Burkholderiales;f__Alcaligenaceae;g__Sutterella;	0	0	0	8.58767e-06	2.14692e-06	4.29384e-06	0	0	0	1.00336e-05	2.5084e-06	5.01681e-06	0	1.12522e-05	6.5604e-06	6.31347e-05	2.02368e-05	2.89685e-05	0	8.79426e-06	0	0	2.19857e-06	4.39713e-06
k__Bacteria;p__Proteobacteria;c__Betaproteobacteria;o__Burkholderiales;f__Comamonadaceae;g__Comamonas;Other	0	0	0	8.58767e-06	2.14692e-06	4.29384e-06	7.20736e-06	0	0	0	1.80184e-06	3.60368e-06	0	2.25043e-05	1.96812e-05	7.01497e-06	1.23001e-05	1.06118e-05	0	1.31914e-05	0	0	3.29785e-06	6.5957e-06
k__Bacteria;p__Proteobacteria;c__Betaproteobacteria;o__Neisseriales;f__Neisseriaceae;g__Neisseria;	0	0	0	8.58767e-06	2.14692e-06	4.29384e-06	0	0	0	0	0	0	0	0	0	0	0	0	0	4.39713e-06	0	0	1.09928e-06	2.19857e-06
k__Bacteria;p__Proteobacteria;c__Betaproteobacteria;o__Neisseriales;f__Neisseriaceae;g__Neisseria;s__canis	0	0	0	8.58767e-06	2.14692e-06	4.29384e-06	0	0	0	0	0	0	0	0	0	0	0	0	0	0	0	0	0	0
k__Bacteria;p__Proteobacteria;c__Deltaproteobacteria;o__Desulfovibrionales;f__Desulfovibrionaceae;g__Desulfovibrio;	0	0	0	8.58767e-06	2.14692e-06	4.29384e-06	0	0	0	0	0	0	0	2.25043e-06	1.6401e-06	2.33832e-06	1.55721e-06	1.08358e-06	3.59499e-06	1.31914e-05	0	0	4.1966e-06	6.2314e-06
k__Bacteria;p__Proteobacteria;c__Gammaproteobacteria;o__Enterobacteriales;f__Enterobacteriaceae;g__Erwinia;s__oleae	0	0	0	8.58767e-06	2.14692e-06	4.29384e-06	0	0	0	0	0	0	0	0	0	0	0	0	0	0	0	0	0	0
k__Bacteria;p__Proteobacteria;c__Gammaproteobacteria;o__Legionellales;f__Legionellaceae;Other;Other	0	0	0	8.58767e-06	2.14692e-06	4.29384e-06	0	0	0	0	0	0	0	0	0	0	0	0	0	4.39713e-06	0	0	1.09928e-06	2.19857e-06
k__Bacteria;p__Proteobacteria;c__Gammaproteobacteria;o__Legionellales;f__Legionellaceae;g__Legionella;Other	0	0	0	8.58767e-06	2.14692e-06	4.29384e-06	0	0	0	0	0	0	0	0	3.2802e-06	4.67665e-06	1.98921e-06	2.36663e-06	1.0785e-05	6.15598e-05	2.68824e-05	0	2.48068e-05	2.68768e-05
k__Bacteria;p__Proteobacteria;c__Gammaproteobacteria;o__Legionellales;f__Legionellaceae;g__Tatlockia;	0	0	0	8.58767e-06	2.14692e-06	4.29384e-06	0	0	0	0	0	0	0	2.25043e-06	0	0	5.62608e-07	1.12522e-06	0	4.39713e-06	0	0	1.09928e-06	2.19857e-06
k__Bacteria;p__Proteobacteria;c__Gammaproteobacteria;o__Pseudomonadales;f__Moraxellaceae;g__Acinetobacter;s__guillouiae	0	0	0	8.58767e-06	2.14692e-06	4.29384e-06	7.20736e-06	0	0	0	1.80184e-06	3.60368e-06	0	6.7513e-06	1.6401e-06	0	2.09785e-06	3.19719e-06	0	4.39713e-06	0	6.03464e-06	2.60794e-06	3.0847e-06
k__Bacteria;p__TM7;c__TM7-3;;Other;Other;Other	0	0	0	8.58767e-06	2.14692e-06	4.29384e-06	0	0	0	0	0	0	0	0	0	0	0	0	0	0	0	6.03464e-06	1.50866e-06	3.01732e-06
k__Bacteria;p__Verrucomicrobia;c__Verrucomicrobiae;o__Verrucomicrobiales;f__Verrucomicrobiaceae;;Other	0	0	0	8.58767e-06	2.14692e-06	4.29384e-06	0	0	0	0	0	0	0	0	1.6401e-06	0	4.10025e-07	8.2005e-07	0	0	0	0	0	0
k__Archaea;p__Euryarchaeota;c__Thermoplasmata;o__E2;f__[Methanomassiliicoccaceae];g__vadinCA11;	0	8.05581e-06	0	0	2.01395e-06	4.02791e-06	0	0	0	0	0	0	0	0	0	0	0	0	3.59499e-06	0	0	0	8.98747e-07	1.79749e-06
k__Bacteria;p__Actinobacteria;c__Actinobacteria;o__Actinomycetales;f__Dermabacteraceae;g__Brachybacterium;	0	8.05581e-06	0	0	2.01395e-06	4.02791e-06	2.16221e-05	4.66701e-05	0	1.00336e-05	1.95814e-05	2.01043e-05	1.022e-05	4.50087e-06	4.9203e-06	2.33832e-06	5.49488e-06	3.3471e-06	1.438e-05	8.79426e-06	4.03237e-05	3.62078e-05	2.49264e-05	1.56612e-05
k__Bacteria;p__Actinobacteria;c__Actinobacteria;o__Bifidobacteriales;f__Bifidobacteriaceae;;Other	0	8.05581e-06	0	0	2.01395e-06	4.02791e-06	0	0	6.60288e-06	0	1.65072e-06	3.30144e-06	0	0	0	0	0	0	7.18998e-06	3.95742e-05	0	0	1.1691e-05	1.88952e-05
k__Bacteria;p__Bacteroidetes;c__Bacteroidia;o__Bacteroidales;f__[Odoribacteraceae];g__Butyricimonas;	0	8.05581e-06	0	0	2.01395e-06	4.02791e-06	0	0	0	0	0	0	0	4.50087e-06	0	4.67665e-06	2.29438e-06	2.65029e-06	0	0	0	0	0	0
k__Bacteria;p__Bacteroidetes;c__Flavobacteriia;o__Flavobacteriales;f__Cryomorphaceae;g__Fluviicola;	0	8.05581e-06	0	0	2.01395e-06	4.02791e-06	0	0	0	0	0	0	0	1.12522e-05	0	0	2.81304e-06	5.62608e-06	0	0	0	1.20693e-05	3.01732e-06	6.03464e-06
k__Bacteria;p__Bacteroidetes;c__[Saprospirae];o__[Saprospirales];f__Chitinophagaceae;g__Sediminibacterium;	0	8.05581e-06	0	0	2.01395e-06	4.02791e-06	0	0	0	0	0	0	0	2.25043e-05	1.80411e-05	1.87066e-05	1.4813e-05	1.00691e-05	0	0	0	0	0	0
k__Bacteria;p__Firmicutes;c__Bacilli;o__Bacillales;f__Bacillaceae;g__Geobacillus;	0	8.05581e-06	0	0	2.01395e-06	4.02791e-06	0	0	0	0	0	0	0	0	0	2.33832e-06	5.84581e-07	1.16916e-06	0	0	0	0	0	0
k__Bacteria;p__Firmicutes;c__Bacilli;o__Bacillales;f__Bacillaceae;g__Virgibacillus;Other	0	8.05581e-06	0	0	2.01395e-06	4.02791e-06	0	0	0	0	0	0	0	0	0	0	0	0	0	0	0	0	0	0
k__Bacteria;p__Firmicutes;c__Bacilli;o__Gemellales;f__Gemellaceae;;Other	0	8.05581e-06	0	0	2.01395e-06	4.02791e-06	0	0	6.60288e-06	0	1.65072e-06	3.30144e-06	0	0	8.2005e-06	0	2.05012e-06	4.10025e-06	0	0	0	0	0	0
k__Bacteria;p__Firmicutes;c__Bacilli;o__Lactobacillales;f__Streptococcaceae;Other;Other	0	8.05581e-06	0	0	2.01395e-06	4.02791e-06	0	0	0	0	0	0	0	0	0	0	0	0	0	0	0	0	0	0
k__Bacteria;p__Firmicutes;c__Bacilli;o__Lactobacillales;f__Streptococcaceae;g__Streptococcus;s__alactolyticus	0	8.05581e-06	0	0	2.01395e-06	4.02791e-06	0	0	0	0	0	0	0	0	0	0	0	0	0	4.39713e-06	0	0	1.09928e-06	2.19857e-06
k__Bacteria;p__Firmicutes;c__Bacilli;o__Turicibacterales;f__Turicibacteraceae;Other;Other	0	8.05581e-06	0	0	2.01395e-06	4.02791e-06	2.16221e-05	1.8668e-05	0	0	1.00725e-05	1.16931e-05	3.06601e-05	2.25043e-06	1.6401e-06	0	8.63766e-06	1.47124e-05	1.0785e-05	4.39713e-06	0	3.62078e-05	1.28475e-05	1.61908e-05
k__Bacteria;p__Firmicutes;c__Clostridia;;Other;Other;Other	0	8.05581e-06	0	0	2.01395e-06	4.02791e-06	0	0	0	0	0	0	2.04401e-05	0	0	0	5.11002e-06	1.022e-05	0	0	0	0	0	0
k__Bacteria;p__Firmicutes;c__Clostridia;o__Clostridiales;f__Clostridiaceae;g__02d06;Other	0	8.05581e-06	0	0	2.01395e-06	4.02791e-06	7.20736e-06	0	0	0	1.80184e-06	3.60368e-06	0	0	0	0	0	0	0	0	0	0	0	0
k__Bacteria;p__Firmicutes;c__Clostridia;o__Clostridiales;f__Clostridiaceae;g__Alkaliphilus;s__transvaalensis	0	8.05581e-06	0	0	2.01395e-06	4.02791e-06	0	0	0	2.00672e-05	5.01681e-06	1.00336e-05	0	6.7513e-06	1.14807e-05	4.67665e-06	5.72716e-06	4.76291e-06	0	4.39713e-06	0	6.03464e-06	2.60794e-06	3.0847e-06
k__Bacteria;p__Firmicutes;c__Erysipelotrichi;o__Erysipelotrichales;f__Erysipelotrichaceae;g__RFN20;	0	8.05581e-06	0	0	2.01395e-06	4.02791e-06	0	0	0	0	0	0	0	0	0	0	0	0	0	0	0	0	0	0
k__Bacteria;p__Fusobacteria;c__Fusobacteriia;o__Fusobacteriales;f__Fusobacteriaceae;g__Fusobacterium;	0	8.05581e-06	0	0	2.01395e-06	4.02791e-06	1.44147e-05	0	0	1.00336e-05	6.11208e-06	7.28074e-06	0	9.00173e-06	1.14807e-05	4.91048e-05	1.73968e-05	2.17065e-05	0	1.31914e-05	1.34412e-05	1.20693e-05	9.67547e-06	6.47785e-06
k__Bacteria;p__Lentisphaerae;c__[Lentisphaeria];o__Victivallales;f__Victivallaceae;;Other	0	8.05581e-06	0	0	2.01395e-06	4.02791e-06	0	9.33402e-06	0	0	2.3335e-06	4.66701e-06	0	2.25043e-06	0	0	5.62608e-07	1.12522e-06	0	0	0	0	0	0
k__Bacteria;p__Proteobacteria;Other;Other;Other;Other;Other	0	8.05581e-06	0	0	2.01395e-06	4.02791e-06	2.16221e-05	9.33402e-06	1.32058e-05	0	1.10405e-05	8.97149e-06	0	9.00173e-06	1.6401e-06	0	2.66046e-06	4.29763e-06	1.438e-05	0	0	0	3.59499e-06	7.18998e-06
k__Bacteria;p__Proteobacteria;c__Alphaproteobacteria;o__Caulobacterales;f__Caulobacteraceae;;Other	0	8.05581e-06	0	0	2.01395e-06	4.02791e-06	0	1.8668e-05	6.60288e-06	2.00672e-05	1.13345e-05	9.67644e-06	3.06601e-05	6.97634e-05	5.57634e-05	4.91048e-05	5.13229e-05	1.62444e-05	3.59499e-06	2.19857e-05	0	1.81039e-05	1.09211e-05	1.07542e-05
k__Bacteria;p__Proteobacteria;c__Alphaproteobacteria;o__Sphingomonadales;;Other;Other	0	8.05581e-06	0	0	2.01395e-06	4.02791e-06	0	0	0	0	0	0	0	0	6.5604e-06	4.67665e-06	2.80926e-06	3.33377e-06	0	0	0	0	0	0
k__Bacteria;p__Proteobacteria;c__Betaproteobacteria;o__Burkholderiales;f__Comamonadaceae;g__Pelomonas;	0	8.05581e-06	0	0	2.01395e-06	4.02791e-06	0	0	0	1.00336e-05	2.5084e-06	5.01681e-06	0	2.47548e-05	4.42827e-05	7.01497e-06	1.90131e-05	1.98072e-05	0	1.75885e-05	0	0	4.39713e-06	8.79426e-06
k__Bacteria;p__Proteobacteria;c__Betaproteobacteria;o__Burkholderiales;f__Oxalobacteraceae;g__Oxalobacter;s__formigenes	0	8.05581e-06	0	0	2.01395e-06	4.02791e-06	0	0	0	0	0	0	0	0	0	0	0	0	0	0	0	0	0	0
k__Bacteria;p__Proteobacteria;c__Betaproteobacteria;o__Neisseriales;f__Neisseriaceae;;Other	0	8.05581e-06	0	0	2.01395e-06	4.02791e-06	0	0	0	0	0	0	0	3.60069e-05	2.13213e-05	4.20898e-05	2.48545e-05	1.87231e-05	0	4.39713e-06	0	0	1.09928e-06	2.19857e-06
k__Bacteria;p__Proteobacteria;c__Gammaproteobacteria;o__Aeromonadales;f__Aeromonadaceae;;Other	0	8.05581e-06	0	0	2.01395e-06	4.02791e-06	7.20736e-06	0	0	0	1.80184e-06	3.60368e-06	0	4.27582e-05	9.8406e-06	2.33832e-05	1.89955e-05	1.85163e-05	0	0	0	0	0	0
k__Bacteria;p__Proteobacteria;c__Gammaproteobacteria;o__Enterobacteriales;f__Enterobacteriaceae;g__Serratia;s__marcescens	0	8.05581e-06	0	0	2.01395e-06	4.02791e-06	2.16221e-05	0	0	2.00672e-05	1.04223e-05	1.20514e-05	1.022e-05	2.25043e-06	0	0	3.11762e-06	4.85233e-06	3.59499e-06	0	0	0	8.98747e-07	1.79749e-06
k__Archaea;p__Euryarchaeota;c__Methanobacteria;o__Methanobacteriales;f__Methanobacteriaceae;g__Methanosphaera;Other	0	0	0	0	0	0	0	0	0	0	0	0	0	0	0	0	0	0	0	1.31914e-05	0	6.03464e-06	4.80651e-06	6.27215e-06
k__Bacteria;p__Acidobacteria;c__Acidobacteria-6;o__iii1-15;;Other;Other	0	0	0	0	0	0	0	0	0	0	0	0	0	0	0	2.33832e-06	5.84581e-07	1.16916e-06	0	0	0	0	0	0
k__Bacteria;p__Acidobacteria;c__Acidobacteriia;o__Acidobacteriales;f__Koribacteraceae;;Other	0	0	0	0	0	0	0	0	6.60288e-06	0	1.65072e-06	3.30144e-06	0	0	0	0	0	0	0	0	0	0	0	0
k__Bacteria;p__Acidobacteria;c__Holophagae;o__Holophagales;f__Holophagaceae;;Other	0	0	0	0	0	0	0	0	0	0	0	0	0	1.12522e-05	8.2005e-06	0	4.86317e-06	5.75204e-06	0	0	0	0	0	0
k__Bacteria;p__Acidobacteria;c__Holophagae;o__Holophagales;f__Holophagaceae;g__Geothrix;	0	0	0	0	0	0	0	0	0	0	0	0	0	6.7513e-06	3.2802e-06	0	2.50787e-06	3.22397e-06	0	0	0	0	0	0
k__Bacteria;p__Acidobacteria;c__Holophagae;o__Holophagales;f__Holophagaceae;g__Geothrix;Other	0	0	0	0	0	0	0	0	0	0	0	0	0	2.25043e-06	0	0	5.62608e-07	1.12522e-06	0	0	0	0	0	0
k__Bacteria;p__Acidobacteria;c__Solibacteres;o__Solibacterales;;Other;Other	0	0	0	0	0	0	0	0	0	0	0	0	0	0	4.9203e-06	0	1.23007e-06	2.46015e-06	0	0	0	0	0	0
k__Bacteria;p__Acidobacteria;c__Solibacteres;o__Solibacterales;f__Solibacteraceae;g__Candidatus_Solibacter;	0	0	0	0	0	0	0	0	0	0	0	0	0	0	1.6401e-06	0	4.10025e-07	8.2005e-07	0	0	0	0	0	0
k__Bacteria;p__Acidobacteria;c__Solibacteres;o__Solibacterales;f__[Bryobacteraceae];;Other	0	0	0	0	0	0	0	0	0	0	0	0	0	2.25043e-06	1.6401e-06	0	9.72633e-07	1.15041e-06	0	0	0	0	0	0
k__Bacteria;p__Actinobacteria;c__Acidimicrobiia;o__Acidimicrobiales;;Other;Other	0	0	0	0	0	0	0	0	0	0	0	0	0	4.50087e-06	4.9203e-06	2.33832e-06	2.93987e-06	2.263e-06	0	0	0	0	0	0
k__Bacteria;p__Actinobacteria;c__Acidimicrobiia;o__Acidimicrobiales;Other;Other;Other	0	0	0	0	0	0	0	0	0	0	0	0	0	0	1.6401e-06	0	4.10025e-07	8.2005e-07	0	0	0	0	0	0
k__Bacteria;p__Actinobacteria;c__Acidimicrobiia;o__Acidimicrobiales;f__C111;;Other	0	0	0	0	0	0	0	0	0	0	0	0	0	6.07617e-05	2.13213e-05	4.67665e-06	2.16899e-05	2.76082e-05	0	0	0	0	0	0
k__Bacteria;p__Actinobacteria;c__Acidimicrobiia;o__Acidimicrobiales;f__EB1017;;Other	0	0	0	0	0	0	0	0	0	0	0	0	0	4.50087e-06	0	0	1.12522e-06	2.25043e-06	0	0	0	0	0	0
k__Bacteria;p__Actinobacteria;c__Actinobacteria;o__Actinomycetales;;Other;Other	0	0	0	0	0	0	0	0	0	0	0	0	0	4.50087e-06	9.8406e-06	4.67665e-06	4.75453e-06	4.02261e-06	0	0	0	0	0	0
k__Bacteria;p__Actinobacteria;c__Actinobacteria;o__Actinomycetales;f__ACK-M1;;Other	0	0	0	0	0	0	0	0	0	0	0	0	0	7.20138e-05	7.54446e-05	2.33832e-05	4.27104e-05	3.70942e-05	0	1.31914e-05	0	0	3.29785e-06	6.5957e-06
k__Bacteria;p__Actinobacteria;c__Actinobacteria;o__Actinomycetales;f__Actinomycetaceae;;Other	0	0	0	0	0	0	0	0	0	0	0	0	0	4.50087e-06	0	0	1.12522e-06	2.25043e-06	3.59499e-06	0	0	0	8.98747e-07	1.79749e-06
k__Bacteria;p__Actinobacteria;c__Actinobacteria;o__Actinomycetales;f__Actinomycetaceae;g__Trueperella;	0	0	0	0	0	0	0	9.33402e-06	0	0	2.3335e-06	4.66701e-06	0	0	0	0	0	0	0	8.79426e-06	0	0	2.19857e-06	4.39713e-06
k__Bacteria;p__Actinobacteria;c__Actinobacteria;o__Actinomycetales;f__Brevibacteriaceae;g__Brevibacterium;	0	0	0	0	0	0	7.20736e-06	0	0	0	1.80184e-06	3.60368e-06	0	0	0	0	0	0	0	4.39713e-06	0	0	1.09928e-06	2.19857e-06
k__Bacteria;p__Actinobacteria;c__Actinobacteria;o__Actinomycetales;f__Cellulomonadaceae;g__Cellulomonas;	0	0	0	0	0	0	0	0	0	0	0	0	0	0	1.6401e-06	0	4.10025e-07	8.2005e-07	0	0	0	0	0	0
k__Bacteria;p__Actinobacteria;c__Actinobacteria;o__Actinomycetales;f__Corynebacteriaceae;g__Corynebacterium;Other	0	0	0	0	0	0	7.20736e-06	0	0	0	1.80184e-06	3.60368e-06	0	0	0	0	0	0	0	0	0	0	0	0
k__Bacteria;p__Actinobacteria;c__Actinobacteria;o__Actinomycetales;f__Corynebacteriaceae;g__Corynebacterium;s__pilosum	0	0	0	0	0	0	0	0	6.60288e-06	0	1.65072e-06	3.30144e-06	0	0	0	0	0	0	0	4.39713e-06	0	0	1.09928e-06	2.19857e-06
k__Bacteria;p__Actinobacteria;c__Actinobacteria;o__Actinomycetales;f__Corynebacteriaceae;g__Corynebacterium;s__simulans	0	0	0	0	0	0	0	0	0	0	0	0	1.022e-05	0	0	0	2.55501e-06	5.11002e-06	0	0	0	0	0	0
k__Bacteria;p__Actinobacteria;c__Actinobacteria;o__Actinomycetales;f__Corynebacteriaceae;g__Corynebacterium;s__variabile	0	0	0	0	0	0	0.000129733	1.8668e-05	0	5.01681e-05	4.96422e-05	5.72669e-05	3.06601e-05	0	3.2802e-06	2.57215e-05	1.49155e-05	1.5519e-05	1.0785e-05	0	2.68824e-05	0	9.41685e-06	1.27053e-05
k__Bacteria;p__Actinobacteria;c__Actinobacteria;o__Actinomycetales;f__Dermabacteraceae;g__Brachybacterium;s__conglomeratum	0	0	0	0	0	0	2.16221e-05	9.33402e-06	0	1.00336e-05	1.02474e-05	8.85575e-06	0	2.25043e-06	0	1.63683e-05	4.65467e-06	7.88079e-06	3.59499e-06	1.31914e-05	0	0	4.1966e-06	6.2314e-06
k__Bacteria;p__Actinobacteria;c__Actinobacteria;o__Actinomycetales;f__Geodermatophilaceae;Other;Other	0	0	0	0	0	0	0	0	0	0	0	0	0	2.25043e-06	0	0	5.62608e-07	1.12522e-06	0	0	0	0	0	0
k__Bacteria;p__Actinobacteria;c__Actinobacteria;o__Actinomycetales;f__Kineosporiaceae;g__Quadrisphaera;Other	0	0	0	0	0	0	0	0	0	0	0	0	0	0	0	0	0	0	0	0	0	6.03464e-06	1.50866e-06	3.01732e-06
k__Bacteria;p__Actinobacteria;c__Actinobacteria;o__Actinomycetales;f__Microbacteriaceae;;Other	0	0	0	0	0	0	0	0	0	0	0	0	0	1.5753e-05	3.2802e-06	2.33832e-06	5.34289e-06	7.07577e-06	0	0	0	0	0	0
k__Bacteria;p__Actinobacteria;c__Actinobacteria;o__Actinomycetales;f__Microbacteriaceae;Other;Other	0	0	0	0	0	0	0	0	0	0	0	0	0	2.25043e-06	6.5604e-06	2.33832e-06	2.78729e-06	2.73832e-06	3.59499e-06	0	0	0	8.98747e-07	1.79749e-06
k__Bacteria;p__Actinobacteria;c__Actinobacteria;o__Actinomycetales;f__Microbacteriaceae;g__Candidatus_Rhodoluna;Other	0	0	0	0	0	0	0	0	0	0	0	0	0	4.50087e-06	6.5604e-06	0	2.76532e-06	3.30196e-06	0	0	0	0	0	0
k__Bacteria;p__Actinobacteria;c__Actinobacteria;o__Actinomycetales;f__Microbacteriaceae;g__Frigoribacterium;	0	0	0	0	0	0	0	0	0	0	0	0	0	2.25043e-06	0	2.33832e-06	1.14719e-06	1.32515e-06	0	0	0	0	0	0
k__Bacteria;p__Actinobacteria;c__Actinobacteria;o__Actinomycetales;f__Microbacteriaceae;g__Microbacterium;	0	0	0	0	0	0	0	0	0	0	0	0	0	1.12522e-05	4.9203e-06	4.67665e-06	5.21228e-06	4.61953e-06	0	8.79426e-06	0	0	2.19857e-06	4.39713e-06
k__Bacteria;p__Actinobacteria;c__Actinobacteria;o__Actinomycetales;f__Microbacteriaceae;g__Microbacterium;Other	0	0	0	0	0	0	0	0	0	0	0	0	0	2.25043e-06	1.6401e-06	0	9.72633e-07	1.15041e-06	0	0	0	0	0	0
k__Bacteria;p__Actinobacteria;c__Actinobacteria;o__Actinomycetales;f__Microbacteriaceae;g__Microbacterium;s__chocolatum	0	0	0	0	0	0	0	0	0	0	0	0	0	0	3.2802e-06	0	8.2005e-07	1.6401e-06	0	0	0	0	0	0
k__Bacteria;p__Actinobacteria;c__Actinobacteria;o__Actinomycetales;f__Microbacteriaceae;g__Salinibacterium;Other	0	0	0	0	0	0	0	0	0	0	0	0	0	2.25043e-06	0	0	5.62608e-07	1.12522e-06	0	0	0	0	0	0
k__Bacteria;p__Actinobacteria;c__Actinobacteria;o__Actinomycetales;f__Micrococcaceae;;Other	0	0	0	0	0	0	0	0	0	0	0	0	0	0	0	2.33832e-06	5.84581e-07	1.16916e-06	3.59499e-06	4.39713e-06	0	0	1.99803e-06	2.33025e-06
k__Bacteria;p__Actinobacteria;c__Actinobacteria;o__Actinomycetales;f__Micrococcaceae;Other;Other	0	0	0	0	0	0	0	0	0	0	0	0	0	2.25043e-06	0	2.33832e-06	1.14719e-06	1.32515e-06	0	0	0	0	0	0
k__Bacteria;p__Actinobacteria;c__Actinobacteria;o__Actinomycetales;f__Micrococcaceae;g__Kocuria;	0	0	0	0	0	0	0	0	0	0	0	0	0	6.7513e-06	0	0	1.68782e-06	3.37565e-06	0	0	0	0	0	0
k__Bacteria;p__Actinobacteria;c__Actinobacteria;o__Actinomycetales;f__Micrococcaceae;g__Micrococcus;	0	0	0	0	0	0	0	0	0	0	0	0	0	2.25043e-06	0	2.33832e-06	1.14719e-06	1.32515e-06	0	0	0	0	0	0
k__Bacteria;p__Actinobacteria;c__Actinobacteria;o__Actinomycetales;f__Micrococcaceae;g__Micrococcus;s__luteus	0	0	0	0	0	0	0	0	0	0	0	0	0	0	0	2.33832e-06	5.84581e-07	1.16916e-06	0	0	0	0	0	0
k__Bacteria;p__Actinobacteria;c__Actinobacteria;o__Actinomycetales;f__Micrococcaceae;g__Nesterenkonia;	0	0	0	0	0	0	0	0	0	0	0	0	0	0	6.5604e-06	0	1.6401e-06	3.2802e-06	0	0	0	0	0	0
k__Bacteria;p__Actinobacteria;c__Actinobacteria;o__Actinomycetales;f__Micrococcaceae;g__Rothia;Other	0	0	0	0	0	0	0	0	0	0	0	0	0	0	0	0	0	0	0	2.19857e-05	0	0	5.49641e-06	1.09928e-05
k__Bacteria;p__Actinobacteria;c__Actinobacteria;o__Actinomycetales;f__Micrococcaceae;g__Rothia;s__aeria	0	0	0	0	0	0	0	0	0	0	0	0	0	0	0	0	0	0	0	4.39713e-06	0	0	1.09928e-06	2.19857e-06
k__Bacteria;p__Actinobacteria;c__Actinobacteria;o__Actinomycetales;f__Micrococcaceae;g__Rothia;s__dentocariosa	0	0	0	0	0	0	0	0	0	0	0	0	0	0	0	0	0	0	3.59499e-06	4.39713e-06	0	0	1.99803e-06	2.33025e-06
k__Bacteria;p__Actinobacteria;c__Actinobacteria;o__Actinomycetales;f__Micrococcaceae;g__Rothia;s__mucilaginosa	0	0	0	0	0	0	0	9.33402e-06	0	0	2.3335e-06	4.66701e-06	0	4.50087e-06	0	7.01497e-06	2.87896e-06	3.47917e-06	0	0	0	0	0	0
k__Bacteria;p__Actinobacteria;c__Actinobacteria;o__Actinomycetales;f__Micromonosporaceae;;Other	0	0	0	0	0	0	0	0	0	0	0	0	0	2.25043e-06	0	0	5.62608e-07	1.12522e-06	0	0	0	0	0	0
k__Bacteria;p__Actinobacteria;c__Actinobacteria;o__Actinomycetales;f__Micromonosporaceae;Other;Other	0	0	0	0	0	0	0	0	0	0	0	0	0	4.50087e-06	0	0	1.12522e-06	2.25043e-06	0	0	0	0	0	0
k__Bacteria;p__Actinobacteria;c__Actinobacteria;o__Actinomycetales;f__Mycobacteriaceae;g__Mycobacterium;	0	0	0	0	0	0	0	0	0	0	0	0	0	2.25043e-06	3.2802e-06	2.33832e-06	1.96724e-06	1.39186e-06	0	0	0	0	0	0
k__Bacteria;p__Actinobacteria;c__Actinobacteria;o__Actinomycetales;f__Nakamurellaceae;;Other	0	0	0	0	0	0	0	0	0	0	0	0	0	0	4.9203e-06	0	1.23007e-06	2.46015e-06	0	0	0	0	0	0
k__Bacteria;p__Actinobacteria;c__Actinobacteria;o__Actinomycetales;f__Nocardiaceae;g__Rhodococcus;	0	0	0	0	0	0	0	0	0	0	0	0	0	0	0	2.33832e-06	5.84581e-07	1.16916e-06	0	0	0	0	0	0
k__Bacteria;p__Actinobacteria;c__Actinobacteria;o__Actinomycetales;f__Nocardiopsaceae;g__Nocardiopsis;Other	0	0	0	0	0	0	0	0	0	0	0	0	0	0	0	0	0	0	3.59499e-06	0	0	0	8.98747e-07	1.79749e-06
k__Bacteria;p__Actinobacteria;c__Actinobacteria;o__Actinomycetales;f__Pseudonocardiaceae;g__Jiangella;	0	0	0	0	0	0	0	0	0	0	0	0	0	2.25043e-06	0	0	5.62608e-07	1.12522e-06	0	0	0	0	0	0
k__Bacteria;p__Actinobacteria;c__Actinobacteria;o__Actinomycetales;f__Pseudonocardiaceae;g__Pseudonocardia;	0	0	0	0	0	0	0	0	0	0	0	0	0	0	0	2.33832e-06	5.84581e-07	1.16916e-06	0	0	0	0	0	0
k__Bacteria;p__Actinobacteria;c__Actinobacteria;o__Actinomycetales;f__Pseudonocardiaceae;g__Pseudonocardia;s__halophobica	0	0	0	0	0	0	0	0	0	0	0	0	0	0	0	0	0	0	0	4.39713e-06	0	0	1.09928e-06	2.19857e-06
k__Bacteria;p__Actinobacteria;c__Actinobacteria;o__Actinomycetales;f__Streptomycetaceae;g__Streptomyces;	0	0	0	0	0	0	0	0	0	0	0	0	0	4.50087e-06	0	0	1.12522e-06	2.25043e-06	0	0	0	0	0	0
k__Bacteria;p__Actinobacteria;c__Actinobacteria;o__Bifidobacteriales;f__Bifidobacteriaceae;g__Bifidobacterium;	0	0	0	0	0	0	0	0	1.98086e-05	0	4.95216e-06	9.90432e-06	0	2.25043e-06	0	4.67665e-06	1.73177e-06	2.23154e-06	0	0	0	0	0	0
k__Bacteria;p__Actinobacteria;c__Actinobacteria;o__Bifidobacteriales;f__Bifidobacteriaceae;g__Bifidobacterium;Other	0	0	0	0	0	0	0	0	0	0	0	0	0	0	1.6401e-06	2.33832e-06	9.94606e-07	1.18332e-06	0	1.75885e-05	0	0	4.39713e-06	8.79426e-06
k__Bacteria;p__Actinobacteria;c__Actinobacteria;o__Bifidobacteriales;f__Bifidobacteriaceae;g__Bifidobacterium;s__adolescentis	0	0	0	0	0	0	7.20736e-06	0	0	0	1.80184e-06	3.60368e-06	1.022e-05	0	3.2802e-06	1.16916e-05	6.29796e-06	5.5751e-06	0	0	0	6.03464e-06	1.50866e-06	3.01732e-06
k__Bacteria;p__Actinobacteria;c__Actinobacteria;o__Bifidobacteriales;f__Bifidobacteriaceae;g__Bifidobacterium;s__bifidum	0	0	0	0	0	0	0	0	0	0	0	0	0	0	0	2.33832e-06	5.84581e-07	1.16916e-06	0	0	0	0	0	0
k__Bacteria;p__Actinobacteria;c__Actinobacteria;o__Bifidobacteriales;f__Bifidobacteriaceae;g__Bifidobacterium;s__longum	0	0	0	0	0	0	0	0	0	0	0	0	0	0	0	4.67665e-06	1.16916e-06	2.33832e-06	0	0	0	0	0	0
k__Bacteria;p__Actinobacteria;c__Coriobacteriia;o__Coriobacteriales;f__Coriobacteriaceae;g__Atopobium;	0	0	0	0	0	0	0	0	0	0	0	0	0	0	0	2.33832e-06	5.84581e-07	1.16916e-06	0	0	0	0	0	0
k__Bacteria;p__Actinobacteria;c__OPB41;;Other;Other;Other	0	0	0	0	0	0	0	0	0	0	0	0	0	0	1.6401e-06	0	4.10025e-07	8.2005e-07	0	0	0	0	0	0
k__Bacteria;p__Armatimonadetes;c__Armatimonadia;o__Armatimonadales;f__Armatimonadaceae;g__Armatimonas;	0	0	0	0	0	0	0	0	0	0	0	0	0	0	6.5604e-06	0	1.6401e-06	3.2802e-06	0	0	0	0	0	0
k__Bacteria;p__Bacteroidetes;Other;Other;Other;Other;Other	0	0	0	0	0	0	0	0	0	0	0	0	0	2.25043e-06	0	0	5.62608e-07	1.12522e-06	0	0	0	0	0	0
k__Bacteria;p__Bacteroidetes;c__BME43;;Other;Other;Other	0	0	0	0	0	0	0	0	0	0	0	0	0	0	0	2.33832e-06	5.84581e-07	1.16916e-06	0	0	0	0	0	0
k__Bacteria;p__Bacteroidetes;c__Bacteroidia;o__Bacteroidales;f__Bacteroidaceae;g__Bacteroides;	0	0	0	0	0	0	0	0	0	0	0	0	0	4.72591e-05	2.78817e-05	0.000159006	5.85367e-05	6.97317e-05	0	0	0	0	0	0
k__Bacteria;p__Bacteroidetes;c__Bacteroidia;o__Bacteroidales;f__Bacteroidaceae;g__Bacteroides;Other	0	0	0	0	0	0	0	0	0	0	0	0	0	4.50087e-06	0	0	1.12522e-06	2.25043e-06	0	0	0	0	0	0
k__Bacteria;p__Bacteroidetes;c__Bacteroidia;o__Bacteroidales;f__Bacteroidaceae;g__Bacteroides;s__caccae	0	0	0	0	0	0	0	0	0	0	0	0	0	0	0	7.01497e-06	1.75374e-06	3.50748e-06	0	0	0	0	0	0
k__Bacteria;p__Bacteroidetes;c__Bacteroidia;o__Bacteroidales;f__Bacteroidaceae;g__Bacteroides;s__coprosuis	0	0	0	0	0	0	0	0	0	0	0	0	0	0	0	4.91048e-05	1.22762e-05	2.45524e-05	0	0	0	0	0	0
k__Bacteria;p__Bacteroidetes;c__Bacteroidia;o__Bacteroidales;f__Bacteroidaceae;g__Bacteroides;s__fragilis	0	0	0	0	0	0	0	0	0	0	0	0	0	2.25043e-05	1.14807e-05	2.10449e-05	1.37575e-05	1.03934e-05	0	0	0	0	0	0
k__Bacteria;p__Bacteroidetes;c__Bacteroidia;o__Bacteroidales;f__Bacteroidaceae;g__Bacteroides;s__ovatus	0	0	0	0	0	0	0	0	0	0	0	0	0	2.25043e-06	0	9.35329e-06	2.90093e-06	4.43046e-06	0	0	0	0	0	0
k__Bacteria;p__Bacteroidetes;c__Bacteroidia;o__Bacteroidales;f__Bacteroidaceae;g__Bacteroides;s__uniformis	0	0	0	0	0	0	0	0	0	0	0	0	0	2.25043e-06	0	1.63683e-05	4.65467e-06	7.88079e-06	0	0	0	0	0	0
k__Bacteria;p__Bacteroidetes;c__Bacteroidia;o__Bacteroidales;f__Marinilabiaceae;;Other	0	0	0	0	0	0	0	0	0	0	0	0	0	0	1.6401e-06	0	4.10025e-07	8.2005e-07	0	0	0	0	0	0
k__Bacteria;p__Bacteroidetes;c__Bacteroidia;o__Bacteroidales;f__Porphyromonadaceae;;Other	0	0	0	0	0	0	0	0	0	0	0	0	0	2.25043e-06	1.31208e-05	4.67665e-06	5.01197e-06	5.73328e-06	0	1.31914e-05	0	0	3.29785e-06	6.5957e-06
k__Bacteria;p__Bacteroidetes;c__Bacteroidia;o__Bacteroidales;f__Porphyromonadaceae;g__Dysgonomonas;	0	0	0	0	0	0	0	0	0	0	0	0	0	0	0	4.67665e-06	1.16916e-06	2.33832e-06	0	0	0	0	0	0
k__Bacteria;p__Bacteroidetes;c__Bacteroidia;o__Bacteroidales;f__Porphyromonadaceae;g__Paludibacter;	0	0	0	0	0	0	0	0	0	0	0	0	0	2.25043e-05	1.47609e-05	0	9.31631e-06	1.12124e-05	0	0	0	0	0	0
k__Bacteria;p__Bacteroidetes;c__Bacteroidia;o__Bacteroidales;f__Porphyromonadaceae;g__Parabacteroides;s__distasonis	0	0	0	0	0	0	0	0	0	0	0	0	0	6.52625e-05	4.9203e-05	0.00027826	9.81815e-05	0.000123221	0	0	0	0	0	0
k__Bacteria;p__Bacteroidetes;c__Bacteroidia;o__Bacteroidales;f__Porphyromonadaceae;g__Porphyromonas;	0	0	0	0	0	0	0	0	0	0	0	0	0	6.7513e-06	0	1.16916e-05	4.61073e-06	5.69323e-06	0	0	0	0	0	0
k__Bacteria;p__Bacteroidetes;c__Bacteroidia;o__Bacteroidales;f__Porphyromonadaceae;g__Porphyromonas;s__endodontalis	0	0	0	0	0	0	0	0	0	0	0	0	0	0	8.2005e-06	0	2.05012e-06	4.10025e-06	0	0	0	0	0	0
k__Bacteria;p__Bacteroidetes;c__Bacteroidia;o__Bacteroidales;f__Prevotellaceae;g__Prevotella;Other	0	0	0	0	0	0	0	0	0	0	0	0	1.022e-05	0	0	0	2.55501e-06	5.11002e-06	0	0	0	0	0	0
k__Bacteria;p__Bacteroidetes;c__Bacteroidia;o__Bacteroidales;f__Prevotellaceae;g__Prevotella;s__intermedia	0	0	0	0	0	0	0	0	0	0	0	0	0	0	9.8406e-06	0	2.46015e-06	4.9203e-06	0	0	0	0	0	0
k__Bacteria;p__Bacteroidetes;c__Bacteroidia;o__Bacteroidales;f__Prevotellaceae;g__Prevotella;s__melaninogenica	0	0	0	0	0	0	0	0	0	0	0	0	0	0	0	9.35329e-06	2.33832e-06	4.67665e-06	0	4.39713e-06	0	0	1.09928e-06	2.19857e-06
k__Bacteria;p__Bacteroidetes;c__Bacteroidia;o__Bacteroidales;f__Prevotellaceae;g__Prevotella;s__pallens	0	0	0	0	0	0	0	0	0	0	0	0	1.022e-05	0	0	0	2.55501e-06	5.11002e-06	3.59499e-06	0	0	0	8.98747e-07	1.79749e-06
k__Bacteria;p__Bacteroidetes;c__Bacteroidia;o__Bacteroidales;f__Rikenellaceae;;Other	0	0	0	0	0	0	0	0	0	0	0	0	0	0	1.6401e-06	2.33832e-05	6.25583e-06	1.14444e-05	0	0	0	0	0	0
k__Bacteria;p__Bacteroidetes;c__Bacteroidia;o__Bacteroidales;f__Rikenellaceae;g__Blvii28;	0	0	0	0	0	0	0	0	0	0	0	0	0	2.25043e-06	1.6401e-06	0	9.72633e-07	1.15041e-06	0	0	0	6.03464e-06	1.50866e-06	3.01732e-06
k__Bacteria;p__Bacteroidetes;c__Bacteroidia;o__Bacteroidales;f__[Barnesiellaceae];;Other	0	0	0	0	0	0	0	0	0	0	0	0	0	0	1.6401e-06	7.01497e-06	2.16377e-06	3.32526e-06	0	0	0	0	0	0
k__Bacteria;p__Bacteroidetes;c__Bacteroidia;o__Bacteroidales;f__[Odoribacteraceae];g__Odoribacter;	0	0	0	0	0	0	0	0	0	0	0	0	0	6.7513e-06	0	0	1.68782e-06	3.37565e-06	0	0	0	0	0	0
k__Bacteria;p__Bacteroidetes;c__Bacteroidia;o__Bacteroidales;f__[Paraprevotellaceae];g__Paraprevotella;	0	0	0	0	0	0	0	0	0	0	0	0	0	6.7513e-06	0	0	1.68782e-06	3.37565e-06	0	0	0	0	0	0
k__Bacteria;p__Bacteroidetes;c__Bacteroidia;o__Bacteroidales;f__[Paraprevotellaceae];g__[Prevotella];Other	0	0	0	0	0	0	0	0	0	0	0	0	0	0	0	0	0	0	7.18998e-06	0	0	0	1.79749e-06	3.59499e-06
k__Bacteria;p__Bacteroidetes;c__Cytophagia;o__Cytophagales;f__Cytophagaceae;;Other	0	0	0	0	0	0	0	0	0	0	0	0	0	6.7513e-06	1.31208e-05	2.33832e-06	5.5526e-06	5.76996e-06	0	0	0	0	0	0
k__Bacteria;p__Bacteroidetes;c__Cytophagia;o__Cytophagales;f__Cytophagaceae;g__Cytophaga;	0	0	0	0	0	0	0	0	0	0	0	0	0	2.25043e-06	0	0	5.62608e-07	1.12522e-06	0	0	0	0	0	0
k__Bacteria;p__Bacteroidetes;c__Cytophagia;o__Cytophagales;f__Cytophagaceae;g__Emticicia;	0	0	0	0	0	0	0	0	0	0	0	0	0	1.5753e-05	2.62416e-05	0	1.04987e-05	1.28568e-05	0	0	0	0	0	0
k__Bacteria;p__Bacteroidetes;c__Cytophagia;o__Cytophagales;f__Cytophagaceae;g__Flectobacillus;	0	0	0	0	0	0	0	0	0	0	0	0	0	5.40104e-05	3.44421e-05	2.33832e-06	2.26977e-05	2.61286e-05	0	0	0	0	0	0
k__Bacteria;p__Bacteroidetes;c__Cytophagia;o__Cytophagales;f__Cytophagaceae;g__Hymenobacter;	0	0	0	0	0	0	0	0	0	0	0	0	0	4.50087e-06	0	0	1.12522e-06	2.25043e-06	0	0	0	0	0	0
k__Bacteria;p__Bacteroidetes;c__Cytophagia;o__Cytophagales;f__Cytophagaceae;g__Runella;	0	0	0	0	0	0	0	0	0	0	0	0	0	0	1.31208e-05	0	3.2802e-06	6.5604e-06	0	0	0	0	0	0
k__Bacteria;p__Bacteroidetes;c__Cytophagia;o__Cytophagales;f__Cytophagaceae;g__Spirosoma;	0	0	0	0	0	0	0	0	0	0	0	0	0	9.00173e-06	0	0	2.25043e-06	4.50087e-06	0	0	0	6.03464e-06	1.50866e-06	3.01732e-06
k__Bacteria;p__Bacteroidetes;c__Flavobacteriia;o__Flavobacteriales;f__Cryomorphaceae;;Other	0	0	0	0	0	0	0	0	0	0	0	0	0	2.25043e-06	0	0	5.62608e-07	1.12522e-06	0	0	0	0	0	0
k__Bacteria;p__Bacteroidetes;c__Flavobacteriia;o__Flavobacteriales;f__Flavobacteriaceae;;Other	0	0	0	0	0	0	0	0	0	0	0	0	0	0	0	2.33832e-06	5.84581e-07	1.16916e-06	0	0	0	0	0	0
k__Bacteria;p__Bacteroidetes;c__Flavobacteriia;o__Flavobacteriales;f__Flavobacteriaceae;g__Capnocytophaga;	0	0	0	0	0	0	0	0	0	0	0	0	0	0	0	0	0	0	3.59499e-06	0	0	0	8.98747e-07	1.79749e-06
k__Bacteria;p__Bacteroidetes;c__Flavobacteriia;o__Flavobacteriales;f__Flavobacteriaceae;g__Flavobacterium;Other	0	0	0	0	0	0	0	0	0	0	0	0	0	2.25043e-06	0	7.01497e-06	2.31635e-06	3.30718e-06	0	0	0	0	0	0
k__Bacteria;p__Bacteroidetes;c__Flavobacteriia;o__Flavobacteriales;f__Flavobacteriaceae;g__Flavobacterium;s__columnare	0	0	0	0	0	0	0	0	0	0	0	0	0	4.50087e-06	0	0	1.12522e-06	2.25043e-06	0	0	0	0	0	0
k__Bacteria;p__Bacteroidetes;c__Flavobacteriia;o__Flavobacteriales;f__Flavobacteriaceae;g__Flavobacterium;s__succinicans	0	0	0	0	0	0	0	0	0	0	0	0	0	9.00173e-06	4.9203e-06	0	3.48051e-06	4.35066e-06	0	0	0	0	0	0
k__Bacteria;p__Bacteroidetes;c__Flavobacteriia;o__Flavobacteriales;f__[Weeksellaceae];g__Chryseobacterium;	0	0	0	0	0	0	0	0	0	0	0	0	0	2.25043e-06	3.2802e-06	0	1.38266e-06	1.65098e-06	1.0785e-05	1.31914e-05	0	0	5.99409e-06	6.99075e-06
k__Bacteria;p__Bacteroidetes;c__Flavobacteriia;o__Flavobacteriales;f__[Weeksellaceae];g__Cloacibacterium;	0	0	0	0	0	0	0	0	0	0	0	0	0	1.5753e-05	1.6401e-05	4.67665e-06	9.20767e-06	8.16286e-06	0	0	0	0	0	0
k__Bacteria;p__Bacteroidetes;c__Flavobacteriia;o__Flavobacteriales;f__[Weeksellaceae];g__Elizabethkingia;s__meningoseptica	0	0	0	0	0	0	0	0	0	1.00336e-05	2.5084e-06	5.01681e-06	0	0	0	0	0	0	0	0	0	0	0	0
k__Bacteria;p__Bacteroidetes;c__Sphingobacteriia;o__Sphingobacteriales;f__Sphingobacteriaceae;;Other	0	0	0	0	0	0	0	0	0	0	0	0	0	4.50087e-06	3.2802e-06	7.01497e-06	3.69901e-06	2.91528e-06	3.59499e-06	8.79426e-06	1.34412e-05	0	6.45762e-06	5.89141e-06
k__Bacteria;p__Bacteroidetes;c__Sphingobacteriia;o__Sphingobacteriales;f__Sphingobacteriaceae;g__Pedobacter;	0	0	0	0	0	0	0	0	0	0	0	0	0	2.25043e-06	0	0	5.62608e-07	1.12522e-06	0	0	0	0	0	0
k__Bacteria;p__Bacteroidetes;c__Sphingobacteriia;o__Sphingobacteriales;f__Sphingobacteriaceae;g__Sphingobacterium;s__multivorum	0	0	0	0	0	0	0	0	0	0	0	0	0	4.50087e-06	0	0	1.12522e-06	2.25043e-06	0	0	0	0	0	0
k__Bacteria;p__Bacteroidetes;c__[Saprospirae];o__[Saprospirales];;Other;Other	0	0	0	0	0	0	0	0	0	0	0	0	0	2.25043e-06	3.2802e-06	0	1.38266e-06	1.65098e-06	0	0	0	0	0	0
k__Bacteria;p__Bacteroidetes;c__[Saprospirae];o__[Saprospirales];f__Chitinophagaceae;g__Flavihumibacter;	0	0	0	0	0	0	0	0	0	0	0	0	0	0	1.6401e-06	0	4.10025e-07	8.2005e-07	0	0	0	0	0	0
k__Bacteria;p__Bacteroidetes;c__[Saprospirae];o__[Saprospirales];f__Saprospiraceae;;Other	0	0	0	0	0	0	0	0	0	0	0	0	0	2.25043e-06	3.2802e-06	0	1.38266e-06	1.65098e-06	0	0	0	0	0	0
k__Bacteria;p__Caldiserica;c__WCHB1-03;;Other;Other;Other	0	0	0	0	0	0	0	0	0	0	0	0	0	2.25043e-06	1.6401e-06	0	9.72633e-07	1.15041e-06	0	0	0	0	0	0
k__Bacteria;p__Chlamydiae;c__Chlamydiia;o__Chlamydiales;;Other;Other	0	0	0	0	0	0	0	0	0	0	0	0	0	0	0	0	0	0	3.59499e-06	0	0	0	8.98747e-07	1.79749e-06
k__Bacteria;p__Chlamydiae;c__Chlamydiia;o__Chlamydiales;f__Parachlamydiaceae;;Other	0	0	0	0	0	0	0	0	0	0	0	0	0	0	3.2802e-06	0	8.2005e-07	1.6401e-06	0	0	0	0	0	0
k__Bacteria;p__Chlamydiae;c__Chlamydiia;o__Chlamydiales;f__Parachlamydiaceae;Other;Other	0	0	0	0	0	0	0	0	0	0	0	0	0	2.25043e-06	1.6401e-06	0	9.72633e-07	1.15041e-06	0	0	0	0	0	0
k__Bacteria;p__Chlamydiae;c__Chlamydiia;o__Chlamydiales;f__Parachlamydiaceae;g__Parachlamydia;Other	0	0	0	0	0	0	0	0	0	0	0	0	0	0	1.6401e-06	0	4.10025e-07	8.2005e-07	0	0	0	0	0	0
k__Bacteria;p__Chlamydiae;c__Chlamydiia;o__Chlamydiales;f__Rhabdochlamydiaceae;g__Candidatus_Rhabdochlamydia;	0	0	0	0	0	0	0	0	0	0	0	0	1.022e-05	0	0	0	2.55501e-06	5.11002e-06	0	0	0	0	0	0
k__Bacteria;p__Chlorobi;c__OPB56;;Other;Other;Other	0	0	0	0	0	0	0	0	0	0	0	0	0	0	1.6401e-06	0	4.10025e-07	8.2005e-07	0	0	0	0	0	0
k__Bacteria;p__Chloroflexi;c__Anaerolineae;o__Anaerolineales;f__Anaerolinaceae;g__Longilinea;Other	0	0	0	0	0	0	0	0	0	0	0	0	0	0	1.6401e-06	0	4.10025e-07	8.2005e-07	0	0	0	0	0	0
k__Bacteria;p__Chloroflexi;c__Anaerolineae;o__Anaerolineales;f__Anaerolinaceae;g__SHD-231;	0	0	0	0	0	0	0	0	0	0	0	0	0	4.50087e-06	0	0	1.12522e-06	2.25043e-06	0	0	0	0	0	0
k__Bacteria;p__Chloroflexi;c__Anaerolineae;o__Anaerolineales;f__Anaerolinaceae;g__T78;	0	0	0	0	0	0	0	0	0	0	0	0	0	4.50087e-06	1.6401e-06	0	1.53524e-06	2.12288e-06	0	0	0	0	0	0
k__Bacteria;p__Chloroflexi;c__Anaerolineae;o__Anaerolineales;f__Anaerolinaceae;g__WCHB1-05;	0	0	0	0	0	0	0	0	0	0	0	0	0	2.25043e-06	0	0	5.62608e-07	1.12522e-06	0	0	0	0	0	0
k__Bacteria;p__Chloroflexi;c__Anaerolineae;o__SBR1031;f__SHA-31;;Other	0	0	0	0	0	0	0	0	0	0	0	0	0	2.25043e-06	0	0	5.62608e-07	1.12522e-06	0	0	0	0	0	0
k__Bacteria;p__Chloroflexi;c__Chloroflexi;o__[Roseiflexales];;Other;Other	0	0	0	0	0	0	0	0	0	0	0	0	0	2.25043e-06	0	0	5.62608e-07	1.12522e-06	0	0	0	0	0	0
k__Bacteria;p__Cyanobacteria;c__4C0d-2;o__MLE1-12;;Other;Other	0	0	0	0	0	0	0	0	0	0	0	0	0	0	0	2.33832e-06	5.84581e-07	1.16916e-06	0	1.75885e-05	2.68824e-05	0	1.11177e-05	1.33866e-05
k__Bacteria;p__Cyanobacteria;c__Chloroplast;o__Cryptophyta;;Other;Other	0	0	0	0	0	0	0	0	0	0	0	0	0	2.25043e-06	1.6401e-06	0	9.72633e-07	1.15041e-06	0	0	0	0	0	0
k__Bacteria;p__Cyanobacteria;c__Chloroplast;o__Stramenopiles;;Other;Other	0	0	0	0	0	0	0	0	0	0	0	0	0	1.12522e-05	6.5604e-06	0	4.45314e-06	5.4872e-06	0	0	0	0	0	0
k__Bacteria;p__Cyanobacteria;c__ML635J-21;;Other;Other;Other	0	0	0	0	0	0	0	0	0	0	0	0	0	2.25043e-06	1.6401e-06	0	9.72633e-07	1.15041e-06	0	0	0	0	0	0
k__Bacteria;p__Cyanobacteria;c__Oscillatoriophycideae;o__Chroococcales;f__Xenococcaceae;;Other	0	0	0	0	0	0	0	0	0	0	0	0	0	1.80035e-05	0	0	4.50087e-06	9.00173e-06	0	0	0	0	0	0
k__Bacteria;p__Cyanobacteria;c__Oscillatoriophycideae;o__Oscillatoriales;f__Phormidiaceae;g__Phormidium;s__animale	0	0	0	0	0	0	0	0	0	0	0	0	0	0	1.6401e-06	0	4.10025e-07	8.2005e-07	0	0	0	0	0	0
k__Bacteria;p__Elusimicrobia;c__Elusimicrobia;o__Elusimicrobiales;;Other;Other	0	0	0	0	0	0	0	0	0	0	0	0	0	2.25043e-06	0	0	5.62608e-07	1.12522e-06	7.18998e-06	0	0	0	1.79749e-06	3.59499e-06
k__Bacteria;p__Elusimicrobia;c__Elusimicrobia;o__Elusimicrobiales;f__Elusimicrobiaceae;;Other	0	0	0	0	0	0	0	0	0	0	0	0	1.022e-05	0	0	0	2.55501e-06	5.11002e-06	0	0	0	0	0	0
k__Bacteria;p__Firmicutes;c__Bacilli;o__Bacillales;f__Bacillaceae;g__Bacillus;Other	0	0	0	0	0	0	0	9.33402e-06	0	0	2.3335e-06	4.66701e-06	2.04401e-05	0	3.2802e-06	0	5.93007e-06	9.79615e-06	7.18998e-06	0	0	1.20693e-05	4.81481e-06	5.90575e-06
k__Bacteria;p__Firmicutes;c__Bacilli;o__Bacillales;f__Bacillaceae;g__Bacillus;s__thermoamylovorans	0	0	0	0	0	0	0	0	0	0	0	0	0	4.50087e-06	9.8406e-06	0	3.58537e-06	4.67888e-06	0	0	0	0	0	0
k__Bacteria;p__Firmicutes;c__Bacilli;o__Bacillales;f__Bacillaceae;g__Geobacillus;Other	0	0	0	0	0	0	0	0	0	0	0	0	0	0	0	0	0	0	0	0	0	6.03464e-06	1.50866e-06	3.01732e-06
k__Bacteria;p__Firmicutes;c__Bacilli;o__Bacillales;f__Bacillaceae;g__Natronobacillus;	0	0	0	0	0	0	0	0	0	0	0	0	0	0	0	7.01497e-06	1.75374e-06	3.50748e-06	0	8.79426e-06	0	1.81039e-05	6.72454e-06	8.64509e-06
k__Bacteria;p__Firmicutes;c__Bacilli;o__Bacillales;f__Bacillaceae;g__Natronobacillus;Other	0	0	0	0	0	0	0	0	0	0	0	0	0	0	0	1.63683e-05	4.09206e-06	8.18413e-06	0	0	0	0	0	0
k__Bacteria;p__Firmicutes;c__Bacilli;o__Bacillales;f__Bacillaceae;g__Oceanobacillus;	0	0	0	0	0	0	0	0	0	0	0	0	0	0	0	0	0	0	0	0	0	1.20693e-05	3.01732e-06	6.03464e-06
k__Bacteria;p__Firmicutes;c__Bacilli;o__Bacillales;f__Listeriaceae;g__Brochothrix;	0	0	0	0	0	0	0	0	0	0	0	0	0	2.25043e-06	0	0	5.62608e-07	1.12522e-06	0	0	0	0	0	0
k__Bacteria;p__Firmicutes;c__Bacilli;o__Bacillales;f__Paenibacillaceae;g__Paenibacillus;	0	0	0	0	0	0	0	0	0	0	0	0	0	0	0	0	0	0	3.59499e-06	0	0	6.03464e-06	2.40741e-06	2.95287e-06
k__Bacteria;p__Firmicutes;c__Bacilli;o__Bacillales;f__Paenibacillaceae;g__Paenibacillus;s__barengoltzii	0	0	0	0	0	0	0	0	0	0	0	0	0	0	0	0	0	0	0	0	0	6.03464e-06	1.50866e-06	3.01732e-06
k__Bacteria;p__Firmicutes;c__Bacilli;o__Bacillales;f__Paenibacillaceae;g__Paenibacillus;s__lentimorbus	0	0	0	0	0	0	0	0	0	0	0	0	0	2.25043e-06	0	0	5.62608e-07	1.12522e-06	0	0	0	0	0	0
k__Bacteria;p__Firmicutes;c__Bacilli;o__Bacillales;f__Planococcaceae;g__Kurthia;s__gibsonii	0	0	0	0	0	0	1.44147e-05	0	0	0	3.60368e-06	7.20736e-06	0	0	6.5604e-06	0	1.6401e-06	3.2802e-06	7.18998e-06	0	0	0	1.79749e-06	3.59499e-06
k__Bacteria;p__Firmicutes;c__Bacilli;o__Bacillales;f__Planococcaceae;g__Lysinibacillus;Other	0	0	0	0	0	0	0	0	6.60288e-06	0	1.65072e-06	3.30144e-06	0	0	0	0	0	0	3.59499e-06	0	0	6.03464e-06	2.40741e-06	2.95287e-06
k__Bacteria;p__Firmicutes;c__Bacilli;o__Bacillales;f__Planococcaceae;g__Rummeliibacillus;	0	0	0	0	0	0	2.16221e-05	0	2.64115e-05	1.00336e-05	1.45168e-05	1.18716e-05	1.022e-05	0	9.8406e-06	0	5.01516e-06	5.79308e-06	0	0	0	0	0	0
k__Bacteria;p__Firmicutes;c__Bacilli;o__Bacillales;f__Planococcaceae;g__Rummeliibacillus;Other	0	0	0	0	0	0	1.44147e-05	0	3.30144e-05	2.00672e-05	1.68741e-05	1.36808e-05	0	0	1.14807e-05	7.01497e-06	4.62392e-06	5.64192e-06	0	1.31914e-05	1.34412e-05	0	6.65815e-06	7.68885e-06
k__Bacteria;p__Firmicutes;c__Bacilli;o__Bacillales;f__Planococcaceae;g__Solibacillus;Other	0	0	0	0	0	0	0	0	0	0	0	0	0	0	0	2.33832e-06	5.84581e-07	1.16916e-06	0	0	0	0	0	0
k__Bacteria;p__Firmicutes;c__Bacilli;o__Bacillales;f__Planococcaceae;g__Sporosarcina;	0	0	0	0	0	0	0	0	0	0	0	0	0	2.25043e-06	0	8.65179e-05	2.21921e-05	4.2897e-05	0	8.79426e-06	0.00010753	0	2.9081e-05	5.24632e-05
k__Bacteria;p__Firmicutes;c__Bacilli;o__Bacillales;f__Planococcaceae;g__Sporosarcina;Other	0	0	0	0	0	0	0	0	0	0	0	0	0	0	0	2.33832e-06	5.84581e-07	1.16916e-06	0	0	0	0	0	0
k__Bacteria;p__Firmicutes;c__Bacilli;o__Bacillales;f__Planococcaceae;g__Ureibacillus;	0	0	0	0	0	0	7.20736e-06	0	1.98086e-05	0	6.754e-06	9.34278e-06	0	0	0	4.67665e-06	1.16916e-06	2.33832e-06	0	0	0	0	0	0
k__Bacteria;p__Firmicutes;c__Bacilli;o__Bacillales;f__Staphylococcaceae;g__Jeotgalicoccus;	0	0	0	0	0	0	7.20736e-06	0	0	0	1.80184e-06	3.60368e-06	0	0	0	0	0	0	0	0	0	0	0	0
k__Bacteria;p__Firmicutes;c__Bacilli;o__Bacillales;f__Staphylococcaceae;g__Salinicoccus;	0	0	0	0	0	0	0	0	0	0	0	0	0	0	1.6401e-06	0	4.10025e-07	8.2005e-07	0	0	0	0	0	0
k__Bacteria;p__Firmicutes;c__Bacilli;o__Bacillales;f__Staphylococcaceae;g__Staphylococcus;s__equorum	0	0	0	0	0	0	7.20736e-06	9.33402e-06	0	0	4.13535e-06	4.85337e-06	0	0	0	0	0	0	0	0	0	0	0	0
k__Bacteria;p__Firmicutes;c__Bacilli;o__Bacillales;f__Staphylococcaceae;g__Staphylococcus;s__sciuri	0	0	0	0	0	0	0	0	0	0	0	0	0	2.25043e-06	4.9203e-06	9.35329e-06	4.13101e-06	4.02066e-06	0	0	0	0	0	0
k__Bacteria;p__Firmicutes;c__Bacilli;o__Bacillales;f__Staphylococcaceae;g__Staphylococcus;s__succinus	0	0	0	0	0	0	2.88295e-05	4.66701e-05	6.60288e-06	0	2.05256e-05	2.13513e-05	1.022e-05	0	6.5604e-06	4.67665e-06	5.36427e-06	4.25274e-06	3.59499e-06	0	0	0	8.98747e-07	1.79749e-06
k__Bacteria;p__Firmicutes;c__Bacilli;o__Gemellales;f__Gemellaceae;g__Gemella;	0	0	0	0	0	0	0	0	0	0	0	0	0	2.25043e-06	1.6401e-06	2.33832e-06	1.55721e-06	1.08358e-06	0	0	0	0	0	0
k__Bacteria;p__Firmicutes;c__Bacilli;o__Lactobacillales;f__Aerococcaceae;Other;Other	0	0	0	0	0	0	0	0	0	0	0	0	0	0	0	0	0	0	3.59499e-06	0	0	0	8.98747e-07	1.79749e-06
k__Bacteria;p__Firmicutes;c__Bacilli;o__Lactobacillales;f__Aerococcaceae;g__Aerococcus;	0	0	0	0	0	0	1.44147e-05	2.80021e-05	0	0	1.06042e-05	1.34425e-05	0	6.7513e-06	0	2.33832e-06	2.27241e-06	3.1829e-06	7.18998e-06	0	0	0	1.79749e-06	3.59499e-06
k__Bacteria;p__Firmicutes;c__Bacilli;o__Lactobacillales;f__Aerococcaceae;g__Aerococcus;Other	0	0	0	0	0	0	2.88295e-05	2.80021e-05	0	0	1.42079e-05	1.64093e-05	1.022e-05	9.00173e-06	8.2005e-06	0	6.85557e-06	4.64519e-06	3.59499e-06	1.31914e-05	0	9.05196e-05	2.68265e-05	4.28256e-05
k__Bacteria;p__Firmicutes;c__Bacilli;o__Lactobacillales;f__Carnobacteriaceae;;Other	0	0	0	0	0	0	0	0	0	0	0	0	0	2.25043e-06	0	0	5.62608e-07	1.12522e-06	0	0	0	0	0	0
k__Bacteria;p__Firmicutes;c__Bacilli;o__Lactobacillales;f__Carnobacteriaceae;g__Carnobacterium;	0	0	0	0	0	0	0	0	0	0	0	0	0	0	1.6401e-06	0	4.10025e-07	8.2005e-07	0	0	0	0	0	0
k__Bacteria;p__Firmicutes;c__Bacilli;o__Lactobacillales;f__Carnobacteriaceae;g__Desemzia;	0	0	0	0	0	0	0	0	6.60288e-06	0	1.65072e-06	3.30144e-06	0	0	1.6401e-06	0	4.10025e-07	8.2005e-07	0	0	0	0	0	0
k__Bacteria;p__Firmicutes;c__Bacilli;o__Lactobacillales;f__Carnobacteriaceae;g__Granulicatella;Other	0	0	0	0	0	0	0	0	0	0	0	0	0	2.25043e-06	1.6401e-06	0	9.72633e-07	1.15041e-06	0	0	0	0	0	0
k__Bacteria;p__Firmicutes;c__Bacilli;o__Lactobacillales;f__Enterococcaceae;;Other	0	0	0	0	0	0	7.20736e-06	0	0	0	1.80184e-06	3.60368e-06	0	0	4.9203e-06	2.33832e-06	1.81466e-06	2.34558e-06	0	0	0	0	0	0
k__Bacteria;p__Firmicutes;c__Bacilli;o__Lactobacillales;f__Enterococcaceae;g__Tetragenococcus;Other	0	0	0	0	0	0	0	0	0	0	0	0	0	0	1.6401e-06	0	4.10025e-07	8.2005e-07	0	0	0	0	0	0
k__Bacteria;p__Firmicutes;c__Bacilli;o__Lactobacillales;f__Lactobacillaceae;g__Lactobacillus;s__delbrueckii	0	0	0	0	0	0	0	0	4.62202e-05	0	1.1555e-05	2.31101e-05	0	0	1.6401e-06	0	4.10025e-07	8.2005e-07	3.59499e-06	0	0	0	8.98747e-07	1.79749e-06
k__Bacteria;p__Firmicutes;c__Bacilli;o__Lactobacillales;f__Lactobacillaceae;g__Lactobacillus;s__hamsteri	0	0	0	0	0	0	0	9.33402e-06	1.98086e-05	0	7.28567e-06	9.43721e-06	0	0	0	0	0	0	1.0785e-05	0	0	0	2.69624e-06	5.39248e-06
k__Bacteria;p__Firmicutes;c__Bacilli;o__Lactobacillales;f__Lactobacillaceae;g__Lactobacillus;s__helveticus	0	0	0	0	0	0	0	9.33402e-06	2.64115e-05	0	8.93639e-06	1.24533e-05	0	0	0	4.67665e-06	1.16916e-06	2.33832e-06	7.18998e-06	0	0	0	1.79749e-06	3.59499e-06
k__Bacteria;p__Firmicutes;c__Bacilli;o__Lactobacillales;f__Lactobacillaceae;g__Lactobacillus;s__iners	0	0	0	0	0	0	0	0	0	0	0	0	0	0	0	4.67665e-06	1.16916e-06	2.33832e-06	3.59499e-06	0	0	0	8.98747e-07	1.79749e-06
k__Bacteria;p__Firmicutes;c__Bacilli;o__Lactobacillales;f__Lactobacillaceae;g__Lactobacillus;s__mucosae	0	0	0	0	0	0	0	0	0	0	0	0	0	0	0	4.67665e-06	1.16916e-06	2.33832e-06	0	0	0	0	0	0
k__Bacteria;p__Firmicutes;c__Bacilli;o__Lactobacillales;f__Lactobacillaceae;g__Lactobacillus;s__ruminis	0	0	0	0	0	0	7.20736e-06	0	1.98086e-05	1.00336e-05	9.26241e-06	8.2023e-06	1.022e-05	0	0	2.33832e-06	3.13959e-06	4.8473e-06	0	0	0	0	0	0
k__Bacteria;p__Firmicutes;c__Bacilli;o__Lactobacillales;f__Lactobacillaceae;g__Lactobacillus;s__zeae	0	0	0	0	0	0	0	0	0	0	0	0	0	9.00173e-06	0	0	2.25043e-06	4.50087e-06	0	0	0	0	0	0
k__Bacteria;p__Firmicutes;c__Bacilli;o__Lactobacillales;f__Lactobacillaceae;g__Pediococcus;Other	0	0	0	0	0	0	0	0	0	0	0	0	0	0	3.2802e-06	0	8.2005e-07	1.6401e-06	0	0	0	0	0	0
k__Bacteria;p__Firmicutes;c__Bacilli;o__Lactobacillales;f__Leuconostocaceae;g__Leuconostoc;	0	0	0	0	0	0	1.44147e-05	0	0	0	3.60368e-06	7.20736e-06	0	1.5753e-05	4.9203e-06	1.16916e-05	8.09124e-06	7.00449e-06	0	4.83684e-05	8.06473e-05	0	3.22539e-05	3.95062e-05
k__Bacteria;p__Firmicutes;c__Bacilli;o__Lactobacillales;f__Leuconostocaceae;g__Leuconostoc;s__mesenteroides	0	0	0	0	0	0	2.16221e-05	0	0	0	5.40552e-06	1.0811e-05	0	1.35026e-05	4.9203e-06	2.33832e-06	5.1903e-06	5.89463e-06	0	5.27656e-05	0.000134412	0	4.67944e-05	6.34874e-05
k__Bacteria;p__Firmicutes;c__Bacilli;o__Lactobacillales;f__Leuconostocaceae;g__Weissella;	0	0	0	0	0	0	0	0	0	1.00336e-05	2.5084e-06	5.01681e-06	0	0	0	2.33832e-06	5.84581e-07	1.16916e-06	0	0	0	0	0	0
k__Bacteria;p__Firmicutes;c__Bacilli;o__Lactobacillales;f__Leuconostocaceae;g__Weissella;s__cibaria	0	0	0	0	0	0	0	9.33402e-06	0	0	2.3335e-06	4.66701e-06	0	0	0	0	0	0	0	0	0	0	0	0
k__Bacteria;p__Firmicutes;c__Bacilli;o__Lactobacillales;f__Leuconostocaceae;g__Weissella;s__confusa	0	0	0	0	0	0	0	0	0	0	0	0	0	0	0	0	0	0	3.59499e-06	0	0	0	8.98747e-07	1.79749e-06
k__Bacteria;p__Firmicutes;c__Bacilli;o__Lactobacillales;f__Leuconostocaceae;g__Weissella;s__viridescens	0	0	0	0	0	0	0	0	6.60288e-06	0	1.65072e-06	3.30144e-06	0	0	0	0	0	0	0	0	0	0	0	0
k__Bacteria;p__Firmicutes;c__Bacilli;o__Lactobacillales;f__Streptococcaceae;;Other	0	0	0	0	0	0	0	0	6.60288e-06	0	1.65072e-06	3.30144e-06	0	0	0	0	0	0	0	0	0	0	0	0
k__Bacteria;p__Firmicutes;c__Bacilli;o__Lactobacillales;f__Streptococcaceae;g__Lactococcus;s__garvieae	0	0	0	0	0	0	0	0	0	0	0	0	0	0	0	0	0	0	3.59499e-06	0	0	0	8.98747e-07	1.79749e-06
k__Bacteria;p__Firmicutes;c__Bacilli;o__Lactobacillales;f__Streptococcaceae;g__Streptococcus;s__infantis	0	0	0	0	0	0	0	0	0	0	0	0	0	2.25043e-06	0	0	5.62608e-07	1.12522e-06	0	0	0	0	0	0
k__Bacteria;p__Firmicutes;c__Clostridia;o__Clostridiales;f__Christensenellaceae;g__Christensenella;	0	0	0	0	0	0	0	0	0	0	0	0	0	0	0	2.33832e-06	5.84581e-07	1.16916e-06	0	0	0	0	0	0
k__Bacteria;p__Firmicutes;c__Clostridia;o__Clostridiales;f__Clostridiaceae;g__Alkaliphilus;	0	0	0	0	0	0	0	0	0	0	0	0	0	0	1.6401e-06	0	4.10025e-07	8.2005e-07	0	0	0	0	0	0
k__Bacteria;p__Firmicutes;c__Clostridia;o__Clostridiales;f__Clostridiaceae;g__Caldanaerocella;Other	0	0	0	0	0	0	0	0	0	0	0	0	0	0	1.6401e-06	0	4.10025e-07	8.2005e-07	0	0	0	0	0	0
k__Bacteria;p__Firmicutes;c__Clostridia;o__Clostridiales;f__Clostridiaceae;g__Caloramator;	0	0	0	0	0	0	0	0	6.60288e-06	0	1.65072e-06	3.30144e-06	2.04401e-05	0	0	0	5.11002e-06	1.022e-05	0	0	0	4.82771e-05	1.20693e-05	2.41386e-05
k__Bacteria;p__Firmicutes;c__Clostridia;o__Clostridiales;f__Clostridiaceae;g__Caloramator;Other	0	0	0	0	0	0	0	0	0	0	0	0	0	0	0	0	0	0	0	4.39713e-06	0	0	1.09928e-06	2.19857e-06
k__Bacteria;p__Firmicutes;c__Clostridia;o__Clostridiales;f__Clostridiaceae;g__Caloranaerobacter;	0	0	0	0	0	0	0	0	0	0	0	0	1.022e-05	0	0	2.33832e-06	3.13959e-06	4.8473e-06	0	0	0	0	0	0
k__Bacteria;p__Firmicutes;c__Clostridia;o__Clostridiales;f__Clostridiaceae;g__Clostridiisalibacter;	0	0	0	0	0	0	0	0	0	0	0	0	0	2.25043e-06	0	2.33832e-06	1.14719e-06	1.32515e-06	3.59499e-06	0	0	0	8.98747e-07	1.79749e-06
k__Bacteria;p__Firmicutes;c__Clostridia;o__Clostridiales;f__Clostridiaceae;g__Clostridium;s__baratii	0	0	0	0	0	0	0	0	6.60288e-06	0	1.65072e-06	3.30144e-06	0	0	0	0	0	0	0	0	0	0	0	0
k__Bacteria;p__Firmicutes;c__Clostridia;o__Clostridiales;f__Clostridiaceae;g__Clostridium;s__botulinum	0	0	0	0	0	0	0	0	0	0	0	0	0	0	1.6401e-06	0	4.10025e-07	8.2005e-07	0	0	0	0	0	0
k__Bacteria;p__Firmicutes;c__Clostridia;o__Clostridiales;f__Clostridiaceae;g__Clostridium;s__carnis	0	0	0	0	0	0	7.20736e-06	0	0	0	1.80184e-06	3.60368e-06	0	0	0	2.33832e-06	5.84581e-07	1.16916e-06	0	0	0	0	0	0
k__Bacteria;p__Firmicutes;c__Clostridia;o__Clostridiales;f__Clostridiaceae;g__Clostridium;s__isatidis	0	0	0	0	0	0	0	0	0	1.00336e-05	2.5084e-06	5.01681e-06	0	0	0	0	0	0	0	0	0	0	0	0
k__Bacteria;p__Firmicutes;c__Clostridia;o__Clostridiales;f__Clostridiaceae;g__Clostridium;s__neonatale	0	0	0	0	0	0	0	0	0	1.00336e-05	2.5084e-06	5.01681e-06	0	0	1.6401e-06	2.33832e-06	9.94606e-07	1.18332e-06	3.59499e-06	0	0	0	8.98747e-07	1.79749e-06
k__Bacteria;p__Firmicutes;c__Clostridia;o__Clostridiales;f__Clostridiaceae;g__Clostridium;s__quinii	0	0	0	0	0	0	1.44147e-05	0	0	0	3.60368e-06	7.20736e-06	0	0	0	0	0	0	0	0	0	0	0	0
k__Bacteria;p__Firmicutes;c__Clostridia;o__Clostridiales;f__Clostridiaceae;g__Geosporobacter_Thermotalea;	0	0	0	0	0	0	0	0	0	0	0	0	0	0	1.6401e-06	0	4.10025e-07	8.2005e-07	0	0	0	6.03464e-06	1.50866e-06	3.01732e-06
k__Bacteria;p__Firmicutes;c__Clostridia;o__Clostridiales;f__Clostridiaceae;g__Geosporobacter_Thermotalea;Other	0	0	0	0	0	0	7.20736e-06	0	0	0	1.80184e-06	3.60368e-06	0	0	0	2.33832e-06	5.84581e-07	1.16916e-06	3.59499e-06	0	0	0	8.98747e-07	1.79749e-06
k__Bacteria;p__Firmicutes;c__Clostridia;o__Clostridiales;f__Clostridiaceae;g__Natronincola_Anaerovirgula;	0	0	0	0	0	0	0	0	0	0	0	0	0	2.25043e-06	0	0	5.62608e-07	1.12522e-06	0	0	0	0	0	0
k__Bacteria;p__Firmicutes;c__Clostridia;o__Clostridiales;f__Clostridiaceae;g__Oxobacter;	0	0	0	0	0	0	0	0	0	0	0	0	0	2.25043e-06	0	0	5.62608e-07	1.12522e-06	3.59499e-06	0	0	0	8.98747e-07	1.79749e-06
k__Bacteria;p__Firmicutes;c__Clostridia;o__Clostridiales;f__Clostridiaceae;g__Tindallia_Anoxynatronum;	0	0	0	0	0	0	0	0	0	0	0	0	0	0	0	4.67665e-06	1.16916e-06	2.33832e-06	0	0	0	0	0	0
k__Bacteria;p__Firmicutes;c__Clostridia;o__Clostridiales;f__Clostridiaceae;g__Tindallia_Anoxynatronum;Other	0	0	0	0	0	0	0	0	0	0	0	0	1.022e-05	2.25043e-06	0	0	3.11762e-06	4.85233e-06	0	0	0	0	0	0
k__Bacteria;p__Firmicutes;c__Clostridia;o__Clostridiales;f__Eubacteriaceae;g__Pseudoramibacter_Eubacterium;	0	0	0	0	0	0	0	0	0	0	0	0	0	0	0	2.33832e-06	5.84581e-07	1.16916e-06	0	0	0	0	0	0
k__Bacteria;p__Firmicutes;c__Clostridia;o__Clostridiales;f__Gracilibacteraceae;;Other	0	0	0	0	0	0	0	0	0	0	0	0	0	0	1.6401e-06	0	4.10025e-07	8.2005e-07	0	0	0	0	0	0
k__Bacteria;p__Firmicutes;c__Clostridia;o__Clostridiales;f__Gracilibacteraceae;Other;Other	0	0	0	0	0	0	0	0	0	0	0	0	0	0	0	2.33832e-06	5.84581e-07	1.16916e-06	0	0	0	0	0	0
k__Bacteria;p__Firmicutes;c__Clostridia;o__Clostridiales;f__Lachnospiraceae;g__Butyrivibrio;Other	0	0	0	0	0	0	0	0	0	0	0	0	0	0	0	0	0	0	3.59499e-06	4.39713e-06	0	0	1.99803e-06	2.33025e-06
k__Bacteria;p__Firmicutes;c__Clostridia;o__Clostridiales;f__Lachnospiraceae;g__Epulopiscium;Other	0	0	0	0	0	0	0	0	6.60288e-06	0	1.65072e-06	3.30144e-06	0	0	0	0	0	0	0	0	0	0	0	0
k__Bacteria;p__Firmicutes;c__Clostridia;o__Clostridiales;f__Lachnospiraceae;g__Hespellia;Other	0	0	0	0	0	0	0	0	0	0	0	0	0	2.25043e-06	0	0	5.62608e-07	1.12522e-06	0	0	0	0	0	0
k__Bacteria;p__Firmicutes;c__Clostridia;o__Clostridiales;f__Lachnospiraceae;g__Lachnospira;	0	0	0	0	0	0	0	0	0	0	0	0	0	0	4.9203e-06	1.87066e-05	5.90672e-06	8.84285e-06	0	1.31914e-05	0	0	3.29785e-06	6.5957e-06
k__Bacteria;p__Firmicutes;c__Clostridia;o__Clostridiales;f__Lachnospiraceae;g__Moryella;	0	0	0	0	0	0	0	0	0	0	0	0	0	0	0	0	0	0	3.59499e-06	0	0	0	8.98747e-07	1.79749e-06
k__Bacteria;p__Firmicutes;c__Clostridia;o__Clostridiales;f__Lachnospiraceae;g__Roseburia;	0	0	0	0	0	0	0	0	0	0	0	0	1.022e-05	1.5753e-05	8.2005e-06	0.000112239	3.66033e-05	5.05251e-05	0	0	0	0	0	0
k__Bacteria;p__Firmicutes;c__Clostridia;o__Clostridiales;f__Lachnospiraceae;g__Roseburia;Other	0	0	0	0	0	0	0	0	0	0	0	0	0	6.7513e-06	1.31208e-05	7.2488e-05	2.309e-05	3.33649e-05	0	0	0	0	0	0
k__Bacteria;p__Firmicutes;c__Clostridia;o__Clostridiales;f__Lachnospiraceae;g__Roseburia;s__faecis	0	0	0	0	0	0	0	0	0	0	0	0	0	0	0	1.16916e-05	2.9229e-06	5.84581e-06	0	0	0	0	0	0
k__Bacteria;p__Firmicutes;c__Clostridia;o__Clostridiales;f__Lachnospiraceae;g__Shuttleworthia;	0	0	0	0	0	0	0	0	0	0	0	0	0	2.25043e-06	0	0	5.62608e-07	1.12522e-06	0	0	0	0	0	0
k__Bacteria;p__Firmicutes;c__Clostridia;o__Clostridiales;f__Lachnospiraceae;g__[Ruminococcus];s__gnavus	0	0	0	0	0	0	0	0	6.60288e-06	0	1.65072e-06	3.30144e-06	0	4.27582e-05	5.74035e-05	0.000289952	9.75284e-05	0.000130574	3.59499e-06	1.31914e-05	0	6.03464e-06	5.70526e-06	5.57237e-06
k__Bacteria;p__Firmicutes;c__Clostridia;o__Clostridiales;f__Peptococcaceae;;Other	0	0	0	0	0	0	0	0	0	0	0	0	0	2.25043e-06	0	0	5.62608e-07	1.12522e-06	0	0	0	0	0	0
k__Bacteria;p__Firmicutes;c__Clostridia;o__Clostridiales;f__Peptostreptococcaceae;g__Clostridium;s__ruminantium	0	0	0	0	0	0	0	0	0	0	0	0	0	0	1.6401e-06	0	4.10025e-07	8.2005e-07	0	0	0	0	0	0
k__Bacteria;p__Firmicutes;c__Clostridia;o__Clostridiales;f__Peptostreptococcaceae;g__Peptostreptococcus;	0	0	0	0	0	0	0	0	0	0	0	0	0	0	0	2.33832e-06	5.84581e-07	1.16916e-06	0	0	0	0	0	0
k__Bacteria;p__Firmicutes;c__Clostridia;o__Clostridiales;f__Peptostreptococcaceae;g__Tepidibacter;Other	0	0	0	0	0	0	0	0	0	1.00336e-05	2.5084e-06	5.01681e-06	0	4.50087e-06	1.6401e-06	2.33832e-06	2.11982e-06	1.86556e-06	3.59499e-06	0	0	0	8.98747e-07	1.79749e-06
k__Bacteria;p__Firmicutes;c__Clostridia;o__Clostridiales;f__Peptostreptococcaceae;g__[Clostridium];Other	0	0	0	0	0	0	0	9.33402e-06	0	0	2.3335e-06	4.66701e-06	1.022e-05	4.50087e-06	4.9203e-06	4.67665e-06	6.07946e-06	2.76574e-06	0	4.39713e-06	0	0	1.09928e-06	2.19857e-06
k__Bacteria;p__Firmicutes;c__Clostridia;o__Clostridiales;f__Peptostreptococcaceae;g__[Clostridium];s__difficile	0	0	0	0	0	0	0	0	0	0	0	0	0	9.00173e-06	1.6401e-06	0	2.66046e-06	4.29763e-06	0	0	0	0	0	0
k__Bacteria;p__Firmicutes;c__Clostridia;o__Clostridiales;f__Peptostreptococcaceae;g__[Clostridium];s__ghonii	0	0	0	0	0	0	0	0	6.60288e-06	0	1.65072e-06	3.30144e-06	0	0	0	0	0	0	0	0	0	0	0	0
k__Bacteria;p__Firmicutes;c__Clostridia;o__Clostridiales;f__Peptostreptococcaceae;g__[Clostridium];s__irregulare	0	0	0	0	0	0	0	0	0	0	0	0	0	0	1.6401e-06	0	4.10025e-07	8.2005e-07	0	0	0	0	0	0
k__Bacteria;p__Firmicutes;c__Clostridia;o__Clostridiales;f__Peptostreptococcaceae;g__[Clostridium];s__sordellii	0	0	0	0	0	0	0	0	0	0	0	0	0	0	1.6401e-06	0	4.10025e-07	8.2005e-07	0	0	0	0	0	0
k__Bacteria;p__Firmicutes;c__Clostridia;o__Clostridiales;f__Ruminococcaceae;g__Ethanoligenens;	0	0	0	0	0	0	0	0	0	0	0	0	0	0	0	0	0	0	0	0	0	6.03464e-06	1.50866e-06	3.01732e-06
k__Bacteria;p__Firmicutes;c__Clostridia;o__Clostridiales;f__Ruminococcaceae;g__Ruminococcus;s__bromii	0	0	0	0	0	0	0	0	0	0	0	0	0	0	0	2.33832e-06	5.84581e-07	1.16916e-06	0	0	0	0	0	0
k__Bacteria;p__Firmicutes;c__Clostridia;o__Clostridiales;f__Veillonellaceae;g__Acidaminococcus;	0	0	0	0	0	0	7.20736e-06	0	0	0	1.80184e-06	3.60368e-06	0	2.25043e-06	0	2.33832e-06	1.14719e-06	1.32515e-06	0	1.31914e-05	0	0	3.29785e-06	6.5957e-06
k__Bacteria;p__Firmicutes;c__Clostridia;o__Clostridiales;f__Veillonellaceae;g__Megamonas;	0	0	0	0	0	0	0	0	0	0	0	0	0	0	0	7.01497e-06	1.75374e-06	3.50748e-06	0	0	0	0	0	0
k__Bacteria;p__Firmicutes;c__Clostridia;o__Clostridiales;f__Veillonellaceae;g__Succinispira;s__mobilis	0	0	0	0	0	0	0	0	0	0	0	0	0	0	0	2.33832e-06	5.84581e-07	1.16916e-06	0	0	0	0	0	0
k__Bacteria;p__Firmicutes;c__Clostridia;o__Clostridiales;f__Veillonellaceae;g__Veillonella;s__dispar	0	0	0	0	0	0	0	0	0	0	0	0	0	4.50087e-06	1.6401e-06	1.16916e-05	4.45814e-06	5.16854e-06	0	0	0	0	0	0
k__Bacteria;p__Firmicutes;c__Clostridia;o__Clostridiales;f__Veillonellaceae;g__Veillonella;s__parvula	0	0	0	0	0	0	7.20736e-06	0	0	0	1.80184e-06	3.60368e-06	0	0	9.8406e-06	4.67665e-06	3.62931e-06	4.69115e-06	0	2.19857e-05	0	0	5.49641e-06	1.09928e-05
k__Bacteria;p__Firmicutes;c__Clostridia;o__Clostridiales;f__Veillonellaceae;g__vadinHB04;	0	0	0	0	0	0	0	0	0	0	0	0	0	2.25043e-06	0	0	5.62608e-07	1.12522e-06	0	0	0	0	0	0
k__Bacteria;p__Firmicutes;c__Clostridia;o__Clostridiales;f__[Mogibacteriaceae];g__Anaerovorax;	0	0	0	0	0	0	7.20736e-06	0	0	0	1.80184e-06	3.60368e-06	0	2.25043e-06	0	0	5.62608e-07	1.12522e-06	0	0	0	0	0	0
k__Bacteria;p__Firmicutes;c__Clostridia;o__Clostridiales;f__[Tissierellaceae];Other;Other	0	0	0	0	0	0	0	0	0	0	0	0	0	0	0	1.16916e-05	2.9229e-06	5.84581e-06	0	0	0	0	0	0
k__Bacteria;p__Firmicutes;c__Clostridia;o__Clostridiales;f__[Tissierellaceae];g__Anaerococcus;	0	0	0	0	0	0	0	0	0	0	0	0	0	0	6.5604e-06	0	1.6401e-06	3.2802e-06	0	8.79426e-06	0	0	2.19857e-06	4.39713e-06
k__Bacteria;p__Firmicutes;c__Clostridia;o__Clostridiales;f__[Tissierellaceae];g__Gallicola;	0	0	0	0	0	0	0	0	0	0	0	0	0	0	0	2.33832e-06	5.84581e-07	1.16916e-06	0	0	0	0	0	0
k__Bacteria;p__Firmicutes;c__Clostridia;o__Clostridiales;f__[Tissierellaceae];g__Parvimonas;	0	0	0	0	0	0	0	0	0	0	0	0	0	0	0	0	0	0	0	4.39713e-06	0	0	1.09928e-06	2.19857e-06
k__Bacteria;p__Firmicutes;c__Clostridia;o__Clostridiales;f__[Tissierellaceae];g__Peptoniphilus;	0	0	0	0	0	0	0	0	0	0	0	0	0	2.25043e-06	1.6401e-06	2.57215e-05	7.40302e-06	1.22493e-05	0	0	1.34412e-05	0	3.36031e-06	6.72061e-06
k__Bacteria;p__Firmicutes;c__Clostridia;o__Clostridiales;f__[Tissierellaceae];g__Sporanaerobacter;	0	0	0	0	0	0	0	0	0	1.00336e-05	2.5084e-06	5.01681e-06	0	0	0	9.35329e-05	2.33832e-05	4.67665e-05	0	0	0	0	0	0
k__Bacteria;p__Firmicutes;c__Clostridia;o__Clostridiales;f__[Tissierellaceae];g__Tepidimicrobium;	0	0	0	0	0	0	0	0	0	0	0	0	0	0	0	4.67665e-06	1.16916e-06	2.33832e-06	0	0	0	0	0	0
k__Bacteria;p__Firmicutes;c__Clostridia;o__Clostridiales;f__[Tissierellaceae];g__Tissierella_Soehngenia;	0	0	0	0	0	0	0	0	0	0	0	0	0	0	0	2.57215e-05	6.43039e-06	1.28608e-05	0	0	0	0	0	0
k__Bacteria;p__Firmicutes;c__Clostridia;o__Clostridiales;f__[Tissierellaceae];g__Tissierella_Soehngenia;Other	0	0	0	0	0	0	0	0	0	0	0	0	0	0	3.2802e-06	4.20898e-05	1.13425e-05	2.05564e-05	0	0	0	0	0	0
k__Bacteria;p__Firmicutes;c__Clostridia;o__Clostridiales;f__[Tissierellaceae];g__ph2;	0	0	0	0	0	0	0	0	0	0	0	0	0	4.50087e-06	0	0	1.12522e-06	2.25043e-06	0	0	0	0	0	0
k__Bacteria;p__Firmicutes;c__Erysipelotrichi;o__Erysipelotrichales;f__Erysipelotrichaceae;g__Allobaculum;	0	0	0	0	0	0	0	0	0	0	0	0	0	0	0	7.01497e-06	1.75374e-06	3.50748e-06	0	0	0	0	0	0
k__Bacteria;p__Firmicutes;c__Erysipelotrichi;o__Erysipelotrichales;f__Erysipelotrichaceae;g__Catenibacterium;	0	0	0	0	0	0	0	0	0	1.00336e-05	2.5084e-06	5.01681e-06	0	2.25043e-06	0	0	5.62608e-07	1.12522e-06	0	8.79426e-06	0	0	2.19857e-06	4.39713e-06
k__Bacteria;p__Firmicutes;c__Erysipelotrichi;o__Erysipelotrichales;f__Erysipelotrichaceae;g__Clostridium;Other	0	0	0	0	0	0	0	0	0	0	0	0	0	0	3.2802e-06	2.33832e-06	1.40463e-06	1.66688e-06	0	2.19857e-05	1.34412e-05	0	8.85672e-06	1.08054e-05
k__Bacteria;p__Firmicutes;c__Erysipelotrichi;o__Erysipelotrichales;f__Erysipelotrichaceae;g__Erysipelothrix;	0	0	0	0	0	0	0	0	0	0	0	0	0	0	0	2.33832e-06	5.84581e-07	1.16916e-06	0	0	0	0	0	0
k__Bacteria;p__Firmicutes;c__Erysipelotrichi;o__Erysipelotrichales;f__Erysipelotrichaceae;g__Holdemania;	0	0	0	0	0	0	0	0	0	0	0	0	1.022e-05	1.12522e-05	4.9203e-06	0	6.59812e-06	5.20028e-06	0	0	0	6.03464e-06	1.50866e-06	3.01732e-06
k__Bacteria;p__Firmicutes;c__Erysipelotrichi;o__Erysipelotrichales;f__Erysipelotrichaceae;g__Sharpea;s__azabuensis	0	0	0	0	0	0	0	0	0	0	0	0	0	0	0	0	0	0	3.59499e-06	1.31914e-05	0	0	4.1966e-06	6.2314e-06
k__Bacteria;p__Firmicutes;c__Erysipelotrichi;o__Erysipelotrichales;f__Erysipelotrichaceae;g__Sharpea;s__p-3329-23G2	0	0	0	0	0	0	0	0	0	0	0	0	0	0	0	0	0	0	0	0	0	6.03464e-06	1.50866e-06	3.01732e-06
k__Bacteria;p__Firmicutes;c__Erysipelotrichi;o__Erysipelotrichales;f__Erysipelotrichaceae;g__[Eubacterium];s__biforme	0	0	0	0	0	0	0	0	0	0	0	0	0	0	0	2.33832e-06	5.84581e-07	1.16916e-06	0	0	0	0	0	0
k__Bacteria;p__Firmicutes;c__Erysipelotrichi;o__Erysipelotrichales;f__Erysipelotrichaceae;g__[Eubacterium];s__cylindroides	0	0	0	0	0	0	0	0	0	0	0	0	0	0	0	0	0	0	0	0	1.34412e-05	0	3.36031e-06	6.72061e-06
k__Bacteria;p__Firmicutes;c__Erysipelotrichi;o__Erysipelotrichales;f__Erysipelotrichaceae;g__[Eubacterium];s__dolichum	0	0	0	0	0	0	0	0	0	0	0	0	0	1.12522e-05	4.9203e-06	4.20898e-05	1.45656e-05	1.89187e-05	0	4.39713e-06	0	0	1.09928e-06	2.19857e-06
k__Bacteria;p__Fusobacteria;c__Fusobacteriia;o__Fusobacteriales;f__Fusobacteriaceae;Other;Other	0	0	0	0	0	0	0	0	0	0	0	0	0	0	1.80411e-05	0	4.51027e-06	9.02055e-06	0	0	0	0	0	0
k__Bacteria;p__Fusobacteria;c__Fusobacteriia;o__Fusobacteriales;f__Fusobacteriaceae;g__u114;	0	0	0	0	0	0	0	0	0	0	0	0	0	2.25043e-06	0	0	5.62608e-07	1.12522e-06	0	0	0	0	0	0
k__Bacteria;p__Fusobacteria;c__Fusobacteriia;o__Fusobacteriales;f__Leptotrichiaceae;Other;Other	0	0	0	0	0	0	0	0	0	0	0	0	0	4.50087e-06	0	0	1.12522e-06	2.25043e-06	0	0	0	0	0	0
k__Bacteria;p__Fusobacteria;c__Fusobacteriia;o__Fusobacteriales;f__Leptotrichiaceae;g__Leptotrichia;	0	0	0	0	0	0	0	0	0	1.00336e-05	2.5084e-06	5.01681e-06	0	9.00173e-06	4.9203e-06	2.33832e-06	4.06509e-06	3.8561e-06	0	0	0	0	0	0
k__Bacteria;p__GN02;c__BD1-5;;Other;Other;Other	0	0	0	0	0	0	0	0	0	0	0	0	0	2.25043e-06	1.6401e-06	0	9.72633e-07	1.15041e-06	0	0	0	0	0	0
k__Bacteria;p__Gemmatimonadetes;c__Gemmatimonadetes;o__Gemmatimonadales;f__Gemmatimonadaceae;g__Gemmatimonas;	0	0	0	0	0	0	0	0	0	0	0	0	0	2.25043e-06	4.9203e-06	4.67665e-06	2.96184e-06	2.31335e-06	0	0	0	0	0	0
k__Bacteria;p__KSB3;c__MAT-CR-H3-D11;Other;Other;Other;Other	0	0	0	0	0	0	0	0	0	0	0	0	0	0	1.6401e-06	0	4.10025e-07	8.2005e-07	0	0	0	0	0	0
k__Bacteria;p__Nitrospirae;c__Nitrospira;o__Nitrospirales;f__0319-6A21;;Other	0	0	0	0	0	0	0	0	0	0	0	0	0	0	0	2.33832e-06	5.84581e-07	1.16916e-06	0	0	0	0	0	0
k__Bacteria;p__OD1;;Other;Other;Other;Other	0	0	0	0	0	0	0	0	1.98086e-05	0	4.95216e-06	9.90432e-06	0	0	0	0	0	0	0	4.39713e-06	1.34412e-05	6.03464e-06	5.96825e-06	5.59578e-06
k__Bacteria;p__OD1;c__ABY1;;Other;Other;Other	0	0	0	0	0	0	0	0	0	0	0	0	0	2.25043e-06	1.6401e-06	0	9.72633e-07	1.15041e-06	0	8.79426e-06	0	0	2.19857e-06	4.39713e-06
k__Bacteria;p__OP11;c__WCHB1-64;o__d153;;Other;Other	0	0	0	0	0	0	0	0	0	0	0	0	0	0	0	0	0	0	0	4.39713e-06	0	0	1.09928e-06	2.19857e-06
k__Bacteria;p__OP3;c__BD4-9;;Other;Other;Other	0	0	0	0	0	0	0	0	0	0	0	0	0	0	0	4.67665e-06	1.16916e-06	2.33832e-06	0	0	0	0	0	0
k__Bacteria;p__Planctomycetes;c__Planctomycetia;o__Gemmatales;f__Gemmataceae;;Other	0	0	0	0	0	0	0	0	0	0	0	0	0	1.12522e-05	1.31208e-05	4.67665e-06	7.2624e-06	6.04615e-06	0	0	0	0	0	0
k__Bacteria;p__Planctomycetes;c__Planctomycetia;o__Gemmatales;f__Gemmataceae;g__Gemmata;	0	0	0	0	0	0	0	0	0	0	0	0	0	2.25043e-06	1.80411e-05	0	5.07288e-06	8.71032e-06	0	0	0	0	0	0
k__Bacteria;p__Planctomycetes;c__Planctomycetia;o__Gemmatales;f__Isosphaeraceae;;Other	0	0	0	0	0	0	0	0	0	0	0	0	0	3.37565e-05	2.62416e-05	1.63683e-05	1.90916e-05	1.45841e-05	0	0	0	0	0	0
k__Bacteria;p__Planctomycetes;c__Planctomycetia;o__Pirellulales;f__Pirellulaceae;;Other	0	0	0	0	0	0	0	0	0	2.00672e-05	5.01681e-06	1.00336e-05	0	0	0	2.33832e-06	5.84581e-07	1.16916e-06	0	0	0	0	0	0
k__Bacteria;p__Planctomycetes;c__Planctomycetia;o__Planctomycetales;f__Planctomycetaceae;g__Planctomyces;	0	0	0	0	0	0	0	0	0	0	0	0	0	1.80035e-05	7.70847e-05	2.10449e-05	2.90333e-05	3.33534e-05	0	0	0	0	0	0
k__Bacteria;p__Proteobacteria;c__Alphaproteobacteria;;Other;Other;Other	0	0	0	0	0	0	0	0	0	0	0	0	0	4.50087e-06	4.9203e-06	2.33832e-06	2.93987e-06	2.263e-06	3.59499e-06	0	0	0	8.98747e-07	1.79749e-06
k__Bacteria;p__Proteobacteria;c__Alphaproteobacteria;Other;Other;Other;Other	0	0	0	0	0	0	0	0	0	0	0	0	0	6.7513e-06	3.2802e-06	0	2.50787e-06	3.22397e-06	0	0	0	0	0	0
k__Bacteria;p__Proteobacteria;c__Alphaproteobacteria;o__BD7-3;;Other;Other	0	0	0	0	0	0	0	0	0	0	0	0	0	2.25043e-06	0	4.67665e-06	1.73177e-06	2.23154e-06	0	0	0	0	0	0
k__Bacteria;p__Proteobacteria;c__Alphaproteobacteria;o__Caulobacterales;;Other;Other	0	0	0	0	0	0	0	0	0	0	0	0	0	0	1.6401e-06	0	4.10025e-07	8.2005e-07	0	0	0	0	0	0
k__Bacteria;p__Proteobacteria;c__Alphaproteobacteria;o__Caulobacterales;f__Caulobacteraceae;Other;Other	0	0	0	0	0	0	0	0	0	0	0	0	0	1.5753e-05	3.2802e-06	9.35329e-06	7.09663e-06	6.95109e-06	0	0	0	0	0	0
k__Bacteria;p__Proteobacteria;c__Alphaproteobacteria;o__Caulobacterales;f__Caulobacteraceae;g__Asticcacaulis;	0	0	0	0	0	0	0	0	0	0	0	0	0	0	1.6401e-06	0	4.10025e-07	8.2005e-07	0	0	0	0	0	0
k__Bacteria;p__Proteobacteria;c__Alphaproteobacteria;o__Caulobacterales;f__Caulobacteraceae;g__Asticcacaulis;Other	0	0	0	0	0	0	0	0	0	0	0	0	0	0	0	4.67665e-06	1.16916e-06	2.33832e-06	0	0	0	0	0	0
k__Bacteria;p__Proteobacteria;c__Alphaproteobacteria;o__Caulobacterales;f__Caulobacteraceae;g__Asticcacaulis;s__biprosthecium	0	0	0	0	0	0	0	0	0	0	0	0	0	0	3.2802e-06	0	8.2005e-07	1.6401e-06	0	0	0	0	0	0
k__Bacteria;p__Proteobacteria;c__Alphaproteobacteria;o__Caulobacterales;f__Caulobacteraceae;g__Brevundimonas;Other	0	0	0	0	0	0	0	0	0	0	0	0	0	4.50087e-06	0	2.33832e-06	1.7098e-06	2.16271e-06	3.59499e-06	4.39713e-06	0	0	1.99803e-06	2.33025e-06
k__Bacteria;p__Proteobacteria;c__Alphaproteobacteria;o__Caulobacterales;f__Caulobacteraceae;g__Brevundimonas;s__diminuta	0	0	0	0	0	0	0	0	0	0	0	0	1.022e-05	4.50087e-06	1.6401e-06	0	4.09025e-06	4.48985e-06	2.15699e-05	3.51771e-05	1.34412e-05	0	1.75471e-05	1.47395e-05
k__Bacteria;p__Proteobacteria;c__Alphaproteobacteria;o__Caulobacterales;f__Caulobacteraceae;g__Caulobacter;	0	0	0	0	0	0	0	0	6.60288e-06	0	1.65072e-06	3.30144e-06	0	2.70052e-05	4.9203e-06	3.27365e-05	1.61655e-05	1.61232e-05	0	0	0	0	0	0
k__Bacteria;p__Proteobacteria;c__Alphaproteobacteria;o__Caulobacterales;f__Caulobacteraceae;g__Caulobacter;s__henricii	0	0	0	0	0	0	0	0	0	0	0	0	0	4.50087e-06	0	0	1.12522e-06	2.25043e-06	0	0	0	0	0	0
k__Bacteria;p__Proteobacteria;c__Alphaproteobacteria;o__Caulobacterales;f__Caulobacteraceae;g__Caulobacter;s__vibrioides	0	0	0	0	0	0	0	0	0	0	0	0	0	0	0	2.33832e-06	5.84581e-07	1.16916e-06	0	0	0	0	0	0
k__Bacteria;p__Proteobacteria;c__Alphaproteobacteria;o__Caulobacterales;f__Caulobacteraceae;g__Phenylobacterium;	0	0	0	0	0	0	0	0	0	0	0	0	0	2.92556e-05	2.62416e-05	9.35329e-06	1.62126e-05	1.39116e-05	0	0	0	0	0	0
k__Bacteria;p__Proteobacteria;c__Alphaproteobacteria;o__Caulobacterales;f__Caulobacteraceae;g__Phenylobacterium;Other	0	0	0	0	0	0	0	0	0	0	0	0	0	6.7513e-06	0	2.33832e-06	2.27241e-06	3.1829e-06	0	0	0	0	0	0
k__Bacteria;p__Proteobacteria;c__Alphaproteobacteria;o__Rhizobiales;;Other;Other	0	0	0	0	0	0	0	0	0	0	0	0	0	9.22677e-05	0.000208293	7.01497e-05	9.26775e-05	8.65326e-05	3.59499e-06	0	0	0	8.98747e-07	1.79749e-06
k__Bacteria;p__Proteobacteria;c__Alphaproteobacteria;o__Rhizobiales;Other;Other;Other	0	0	0	0	0	0	0	0	0	0	0	0	0	9.00173e-06	2.46015e-05	4.67665e-06	9.56997e-06	1.06739e-05	0	0	0	0	0	0
k__Bacteria;p__Proteobacteria;c__Alphaproteobacteria;o__Rhizobiales;f__Aurantimonadaceae;;Other	0	0	0	0	0	0	0	0	0	0	0	0	0	0	1.6401e-06	0	4.10025e-07	8.2005e-07	0	0	0	0	0	0
k__Bacteria;p__Proteobacteria;c__Alphaproteobacteria;o__Rhizobiales;f__Bartonellaceae;;Other	0	0	0	0	0	0	0	0	0	0	0	0	0	0	0	2.33832e-06	5.84581e-07	1.16916e-06	0	0	0	0	0	0
k__Bacteria;p__Proteobacteria;c__Alphaproteobacteria;o__Rhizobiales;f__Beijerinckiaceae;;Other	0	0	0	0	0	0	0	0	0	0	0	0	0	2.25043e-06	1.6401e-06	0	9.72633e-07	1.15041e-06	0	0	0	0	0	0
k__Bacteria;p__Proteobacteria;c__Alphaproteobacteria;o__Rhizobiales;f__Beijerinckiaceae;Other;Other	0	0	0	0	0	0	0	0	0	0	0	0	0	6.7513e-06	0	2.33832e-06	2.27241e-06	3.1829e-06	0	0	0	0	0	0
k__Bacteria;p__Proteobacteria;c__Alphaproteobacteria;o__Rhizobiales;f__Bradyrhizobiaceae;;Other	0	0	0	0	0	0	0	9.33402e-06	0	0	2.3335e-06	4.66701e-06	0	1.12522e-05	8.2005e-06	2.33832e-06	5.44775e-06	5.1838e-06	0	0	0	0	0	0
k__Bacteria;p__Proteobacteria;c__Alphaproteobacteria;o__Rhizobiales;f__Bradyrhizobiaceae;Other;Other	0	0	0	0	0	0	0	9.33402e-06	0	0	2.3335e-06	4.66701e-06	0	4.50087e-06	1.31208e-05	4.67665e-06	5.57458e-06	5.47663e-06	0	0	0	0	0	0
k__Bacteria;p__Proteobacteria;c__Alphaproteobacteria;o__Rhizobiales;f__Bradyrhizobiaceae;g__Bosea;Other	0	0	0	0	0	0	0	0	0	0	0	0	0	0	1.6401e-06	0	4.10025e-07	8.2005e-07	0	0	0	0	0	0
k__Bacteria;p__Proteobacteria;c__Alphaproteobacteria;o__Rhizobiales;f__Bradyrhizobiaceae;g__Bosea;s__genosp.	0	0	0	0	0	0	0	0	0	0	0	0	0	2.25043e-06	3.2802e-06	0	1.38266e-06	1.65098e-06	0	0	0	0	0	0
k__Bacteria;p__Proteobacteria;c__Alphaproteobacteria;o__Rhizobiales;f__Bradyrhizobiaceae;g__Bradyrhizobium;Other	0	0	0	0	0	0	0	0	0	0	0	0	0	0	6.5604e-06	4.67665e-06	2.80926e-06	3.33377e-06	0	0	0	0	0	0
k__Bacteria;p__Proteobacteria;c__Alphaproteobacteria;o__Rhizobiales;f__Brucellaceae;Other;Other	0	0	0	0	0	0	0	0	0	0	0	0	0	0	3.2802e-06	0	8.2005e-07	1.6401e-06	0	0	0	0	0	0
k__Bacteria;p__Proteobacteria;c__Alphaproteobacteria;o__Rhizobiales;f__Brucellaceae;g__Ochrobactrum;	0	0	0	0	0	0	7.20736e-06	0	0	0	1.80184e-06	3.60368e-06	0	0	3.2802e-06	0	8.2005e-07	1.6401e-06	0	0	0	0	0	0
k__Bacteria;p__Proteobacteria;c__Alphaproteobacteria;o__Rhizobiales;f__Brucellaceae;g__Pseudochrobactrum;	0	0	0	0	0	0	0	0	0	0	0	0	0	0	0	2.33832e-06	5.84581e-07	1.16916e-06	0	0	0	0	0	0
k__Bacteria;p__Proteobacteria;c__Alphaproteobacteria;o__Rhizobiales;f__Brucellaceae;g__Pseudochrobactrum;Other	0	0	0	0	0	0	0	0	0	0	0	0	0	2.25043e-06	8.2005e-06	1.63683e-05	6.7048e-06	7.31244e-06	0	0	0	0	0	0
k__Bacteria;p__Proteobacteria;c__Alphaproteobacteria;o__Rhizobiales;f__Hyphomicrobiaceae;;Other	0	0	0	0	0	0	0	0	0	0	0	0	0	2.25043e-06	3.2802e-06	2.33832e-06	1.96724e-06	1.39186e-06	0	0	0	0	0	0
k__Bacteria;p__Proteobacteria;c__Alphaproteobacteria;o__Rhizobiales;f__Hyphomicrobiaceae;Other;Other	0	0	0	0	0	0	0	0	0	0	0	0	0	0	1.6401e-06	0	4.10025e-07	8.2005e-07	0	0	0	0	0	0
k__Bacteria;p__Proteobacteria;c__Alphaproteobacteria;o__Rhizobiales;f__Hyphomicrobiaceae;g__Hyphomicrobium;	0	0	0	0	0	0	0	0	0	0	0	0	0	4.50087e-06	0	0	1.12522e-06	2.25043e-06	0	0	0	0	0	0
k__Bacteria;p__Proteobacteria;c__Alphaproteobacteria;o__Rhizobiales;f__Hyphomicrobiaceae;g__Hyphomicrobium;Other	0	0	0	0	0	0	0	0	0	0	0	0	0	2.25043e-06	0	0	5.62608e-07	1.12522e-06	0	0	0	0	0	0
k__Bacteria;p__Proteobacteria;c__Alphaproteobacteria;o__Rhizobiales;f__Hyphomicrobiaceae;g__Rhodoplanes;	0	0	0	0	0	0	0	0	0	0	0	0	0	0	1.6401e-06	0	4.10025e-07	8.2005e-07	0	0	0	0	0	0
k__Bacteria;p__Proteobacteria;c__Alphaproteobacteria;o__Rhizobiales;f__Methylobacteriaceae;;Other	0	0	0	0	0	0	0	0	0	0	0	0	0	5.85112e-05	9.8406e-05	5.37814e-05	5.26747e-05	4.04197e-05	3.59499e-06	4.39713e-06	1.34412e-05	0	5.35834e-06	5.71775e-06
k__Bacteria;p__Proteobacteria;c__Alphaproteobacteria;o__Rhizobiales;f__Methylobacteriaceae;Other;Other	0	0	0	0	0	0	0	0	0	0	0	0	0	0	1.6401e-06	0	4.10025e-07	8.2005e-07	0	0	0	0	0	0
k__Bacteria;p__Proteobacteria;c__Alphaproteobacteria;o__Rhizobiales;f__Methylobacteriaceae;g__Methylobacterium;Other	0	0	0	0	0	0	0	0	0	0	0	0	0	2.25043e-06	1.6401e-06	0	9.72633e-07	1.15041e-06	0	0	0	0	0	0
k__Bacteria;p__Proteobacteria;c__Alphaproteobacteria;o__Rhizobiales;f__Methylobacteriaceae;g__Methylobacterium;s__hispanicum	0	0	0	0	0	0	0	0	0	0	0	0	0	2.25043e-06	1.6401e-06	2.33832e-06	1.55721e-06	1.08358e-06	0	0	0	0	0	0
k__Bacteria;p__Proteobacteria;c__Alphaproteobacteria;o__Rhizobiales;f__Methylocystaceae;;Other	0	0	0	0	0	0	0	0	0	0	0	0	0	2.25043e-06	0	0	5.62608e-07	1.12522e-06	0	0	0	0	0	0
k__Bacteria;p__Proteobacteria;c__Alphaproteobacteria;o__Rhizobiales;f__Methylocystaceae;g__Methylosinus;	0	0	0	0	0	0	0	0	0	0	0	0	0	6.7513e-06	6.5604e-06	0	3.32792e-06	3.84355e-06	0	0	0	0	0	0
k__Bacteria;p__Proteobacteria;c__Alphaproteobacteria;o__Rhizobiales;f__Methylocystaceae;g__Pleomorphomonas;	0	0	0	0	0	0	0	0	0	0	0	0	0	0	1.6401e-06	0	4.10025e-07	8.2005e-07	0	0	0	0	0	0
k__Bacteria;p__Proteobacteria;c__Alphaproteobacteria;o__Rhizobiales;f__Methylocystaceae;g__Pleomorphomonas;Other	0	0	0	0	0	0	0	0	0	0	0	0	0	2.25043e-06	0	0	5.62608e-07	1.12522e-06	0	0	0	0	0	0
k__Bacteria;p__Proteobacteria;c__Alphaproteobacteria;o__Rhizobiales;f__Methylocystaceae;g__Pleomorphomonas;s__oryzae	0	0	0	0	0	0	0	0	0	0	0	0	0	0	1.6401e-06	0	4.10025e-07	8.2005e-07	0	0	0	0	0	0
k__Bacteria;p__Proteobacteria;c__Alphaproteobacteria;o__Rhizobiales;f__Methylocystaceae;g__Rhodoblastus;Other	0	0	0	0	0	0	0	0	0	0	0	0	0	0	4.9203e-06	0	1.23007e-06	2.46015e-06	0	0	0	0	0	0
k__Bacteria;p__Proteobacteria;c__Alphaproteobacteria;o__Rhizobiales;f__Phyllobacteriaceae;;Other	0	0	0	0	0	0	0	0	0	0	0	0	0	4.50087e-06	0	4.67665e-06	2.29438e-06	2.65029e-06	0	0	0	0	0	0
k__Bacteria;p__Proteobacteria;c__Alphaproteobacteria;o__Rhizobiales;f__Phyllobacteriaceae;g__Mesorhizobium;	0	0	0	0	0	0	0	0	0	0	0	0	0	0	1.6401e-06	0	4.10025e-07	8.2005e-07	0	0	0	0	0	0
k__Bacteria;p__Proteobacteria;c__Alphaproteobacteria;o__Rhizobiales;f__Rhizobiaceae;;Other	0	0	0	0	0	0	0	9.33402e-06	0	0	2.3335e-06	4.66701e-06	0	2.25043e-06	1.6401e-06	0	9.72633e-07	1.15041e-06	0	0	0	0	0	0
k__Bacteria;p__Proteobacteria;c__Alphaproteobacteria;o__Rhizobiales;f__Rhizobiaceae;Other;Other	0	0	0	0	0	0	0	0	0	0	0	0	0	1.35026e-05	8.2005e-06	7.01497e-06	7.17952e-06	5.55567e-06	0	0	0	0	0	0
k__Bacteria;p__Proteobacteria;c__Alphaproteobacteria;o__Rhizobiales;f__Rhizobiaceae;g__Agrobacterium;Other	0	0	0	0	0	0	0	0	0	0	0	0	0	2.25043e-06	1.31208e-05	7.01497e-06	5.59655e-06	5.80644e-06	0	0	0	0	0	0
k__Bacteria;p__Proteobacteria;c__Alphaproteobacteria;o__Rhizobiales;f__Rhizobiaceae;g__Agrobacterium;s__vitis	0	0	0	0	0	0	0	0	0	0	0	0	0	6.7513e-06	0	0	1.68782e-06	3.37565e-06	0	0	0	0	0	0
k__Bacteria;p__Proteobacteria;c__Alphaproteobacteria;o__Rhizobiales;f__Rhizobiaceae;g__Kaistia;	0	0	0	0	0	0	0	0	0	0	0	0	0	0	1.6401e-06	0	4.10025e-07	8.2005e-07	0	0	0	0	0	0
k__Bacteria;p__Proteobacteria;c__Alphaproteobacteria;o__Rhizobiales;f__Rhizobiaceae;g__Rhizobium;	0	0	0	0	0	0	0	0	0	0	0	0	0	9.00173e-06	1.14807e-05	0	5.12061e-06	5.99875e-06	0	0	0	0	0	0
k__Bacteria;p__Proteobacteria;c__Alphaproteobacteria;o__Rhizobiales;f__Rhizobiaceae;g__Rhizobium;Other	0	0	0	0	0	0	0	0	0	0	0	0	0	2.25043e-06	0	0	5.62608e-07	1.12522e-06	0	0	0	0	0	0
k__Bacteria;p__Proteobacteria;c__Alphaproteobacteria;o__Rhizobiales;f__Rhizobiaceae;g__Rhizobium;s__daejeonense	0	0	0	0	0	0	0	0	0	0	0	0	0	0	0	2.33832e-06	5.84581e-07	1.16916e-06	0	0	0	0	0	0
k__Bacteria;p__Proteobacteria;c__Alphaproteobacteria;o__Rhizobiales;f__Rhizobiaceae;g__Rhizobium;s__leguminosarum	0	0	0	0	0	0	0	0	0	0	0	0	0	0	1.6401e-06	0	4.10025e-07	8.2005e-07	0	0	0	0	0	0
k__Bacteria;p__Proteobacteria;c__Alphaproteobacteria;o__Rhizobiales;f__Rhizobiaceae;g__Shinella;Other	0	0	0	0	0	0	0	0	0	0	0	0	0	2.25043e-06	0	0	5.62608e-07	1.12522e-06	0	0	0	0	0	0
k__Bacteria;p__Proteobacteria;c__Alphaproteobacteria;o__Rhizobiales;f__Rhodobiaceae;g__Afifella;	0	0	0	0	0	0	0	0	0	0	0	0	0	2.25043e-06	0	0	5.62608e-07	1.12522e-06	0	0	0	0	0	0
k__Bacteria;p__Proteobacteria;c__Alphaproteobacteria;o__Rhizobiales;f__Xanthobacteraceae;Other;Other	0	0	0	0	0	0	0	0	0	0	0	0	0	0	3.2802e-06	0	8.2005e-07	1.6401e-06	0	0	0	0	0	0
k__Bacteria;p__Proteobacteria;c__Alphaproteobacteria;o__Rhizobiales;f__Xanthobacteraceae;g__Xanthobacter;Other	0	0	0	0	0	0	0	0	0	0	0	0	0	2.25043e-06	0	0	5.62608e-07	1.12522e-06	0	0	0	0	0	0
k__Bacteria;p__Proteobacteria;c__Alphaproteobacteria;o__Rhodobacterales;Other;Other;Other	0	0	0	0	0	0	0	0	0	0	0	0	0	0	1.6401e-06	0	4.10025e-07	8.2005e-07	0	0	0	0	0	0
k__Bacteria;p__Proteobacteria;c__Alphaproteobacteria;o__Rhodobacterales;f__Hyphomonadaceae;;Other	0	0	0	0	0	0	0	0	0	0	0	0	0	6.7513e-06	1.6401e-06	9.35329e-06	4.43617e-06	4.36026e-06	0	0	0	0	0	0
k__Bacteria;p__Proteobacteria;c__Alphaproteobacteria;o__Rhodobacterales;f__Rhodobacteraceae;;Other	0	0	0	0	0	0	0	1.8668e-05	0	0	4.66701e-06	9.33402e-06	0	1.5753e-05	1.31208e-05	4.67665e-06	8.38762e-06	7.32065e-06	0	1.75885e-05	0	0	4.39713e-06	8.79426e-06
k__Bacteria;p__Proteobacteria;c__Alphaproteobacteria;o__Rhodobacterales;f__Rhodobacteraceae;Other;Other	0	0	0	0	0	0	0	9.33402e-06	0	0	2.3335e-06	4.66701e-06	0	1.12522e-05	9.8406e-06	0	5.27319e-06	6.11616e-06	0	0	0	0	0	0
k__Bacteria;p__Proteobacteria;c__Alphaproteobacteria;o__Rhodobacterales;f__Rhodobacteraceae;g__Paracoccus;	0	0	0	0	0	0	0	0	0	0	0	0	0	4.50087e-06	0	0	1.12522e-06	2.25043e-06	0	0	0	0	0	0
k__Bacteria;p__Proteobacteria;c__Alphaproteobacteria;o__Rhodobacterales;f__Rhodobacteraceae;g__Paracoccus;Other	0	0	0	0	0	0	0	0	0	0	0	0	0	2.25043e-06	0	2.33832e-06	1.14719e-06	1.32515e-06	0	0	0	0	0	0
k__Bacteria;p__Proteobacteria;c__Alphaproteobacteria;o__Rhodobacterales;f__Rhodobacteraceae;g__Paracoccus;s__aminovorans	0	0	0	0	0	0	0	0	0	0	0	0	0	4.50087e-06	1.6401e-06	0	1.53524e-06	2.12288e-06	0	1.31914e-05	0	0	3.29785e-06	6.5957e-06
k__Bacteria;p__Proteobacteria;c__Alphaproteobacteria;o__Rhodobacterales;f__Rhodobacteraceae;g__Paracoccus;s__marcusii	0	0	0	0	0	0	0	0	0	0	0	0	0	0	4.9203e-06	1.40299e-05	4.73756e-06	6.6149e-06	0	0	0	0	0	0
k__Bacteria;p__Proteobacteria;c__Alphaproteobacteria;o__Rhodobacterales;f__Rhodobacteraceae;g__Rhodobacter;	0	0	0	0	0	0	0	0	0	0	0	0	0	8.77669e-05	7.70847e-05	9.35329e-06	4.35512e-05	4.52612e-05	0	0	0	0	0	0
k__Bacteria;p__Proteobacteria;c__Alphaproteobacteria;o__Rhodobacterales;f__Rhodobacteraceae;g__Rhodobacter;Other	0	0	0	0	0	0	0	0	0	0	0	0	0	1.80035e-05	2.29614e-05	7.01497e-06	1.1995e-05	1.0409e-05	0	0	0	0	0	0
k__Bacteria;p__Proteobacteria;c__Alphaproteobacteria;o__Rhodobacterales;f__Rhodobacteraceae;g__Rubellimicrobium;	0	0	0	0	0	0	0	0	0	0	0	0	0	0	0	2.33832e-06	5.84581e-07	1.16916e-06	0	0	0	0	0	0
k__Bacteria;p__Proteobacteria;c__Alphaproteobacteria;o__Rhodospirillales;;Other;Other	0	0	0	0	0	0	0	0	0	0	0	0	0	2.25043e-06	0	0	5.62608e-07	1.12522e-06	0	0	0	0	0	0
k__Bacteria;p__Proteobacteria;c__Alphaproteobacteria;o__Rhodospirillales;Other;Other;Other	0	0	0	0	0	0	0	0	0	0	0	0	0	2.25043e-06	3.2802e-06	0	1.38266e-06	1.65098e-06	0	0	0	0	0	0
k__Bacteria;p__Proteobacteria;c__Alphaproteobacteria;o__Rhodospirillales;f__Acetobacteraceae;;Other	0	0	0	0	0	0	0	0	0	0	0	0	0	4.50087e-05	0.000103326	3.50748e-05	4.58524e-05	4.29052e-05	0	0	0	0	0	0
k__Bacteria;p__Proteobacteria;c__Alphaproteobacteria;o__Rhodospirillales;f__Acetobacteraceae;Other;Other	0	0	0	0	0	0	0	0	0	0	0	0	0	0	1.6401e-06	0	4.10025e-07	8.2005e-07	0	0	0	0	0	0
k__Bacteria;p__Proteobacteria;c__Alphaproteobacteria;o__Rhodospirillales;f__Acetobacteraceae;g__Acidisoma;Other	0	0	0	0	0	0	0	0	0	0	0	0	0	0	0	2.33832e-06	5.84581e-07	1.16916e-06	0	0	0	0	0	0
k__Bacteria;p__Proteobacteria;c__Alphaproteobacteria;o__Rhodospirillales;f__Acetobacteraceae;g__Roseococcus;	0	0	0	0	0	0	0	0	0	0	0	0	0	2.25043e-06	3.2802e-06	0	1.38266e-06	1.65098e-06	0	0	0	0	0	0
k__Bacteria;p__Proteobacteria;c__Alphaproteobacteria;o__Rhodospirillales;f__Acetobacteraceae;g__Roseococcus;Other	0	0	0	0	0	0	0	0	0	0	0	0	0	0	1.6401e-06	0	4.10025e-07	8.2005e-07	0	0	0	0	0	0
k__Bacteria;p__Proteobacteria;c__Alphaproteobacteria;o__Rhodospirillales;f__Rhodospirillaceae;;Other	0	0	0	0	0	0	0	0	0	0	0	0	0	1.35026e-05	1.80411e-05	7.01497e-06	9.63967e-06	7.85957e-06	0	0	0	0	0	0
k__Bacteria;p__Proteobacteria;c__Alphaproteobacteria;o__Rhodospirillales;f__Rhodospirillaceae;g__Azospirillum;	0	0	0	0	0	0	0	0	0	0	0	0	0	0	1.6401e-06	0	4.10025e-07	8.2005e-07	0	0	0	0	0	0
k__Bacteria;p__Proteobacteria;c__Alphaproteobacteria;o__Rickettsiales;;Other;Other	0	0	0	0	0	0	0	0	0	0	0	0	0	9.00173e-06	8.2005e-06	0	4.30056e-06	4.97662e-06	0	3.07799e-05	0	0	7.69498e-06	1.539e-05
k__Bacteria;p__Proteobacteria;c__Alphaproteobacteria;o__Rickettsiales;f__Rickettsiaceae;;Other	0	0	0	0	0	0	0	0	0	0	0	0	0	6.7513e-06	1.6401e-06	0	2.09785e-06	3.19719e-06	0	0	0	0	0	0
k__Bacteria;p__Proteobacteria;c__Alphaproteobacteria;o__Rickettsiales;f__mitochondria;;Other	0	0	0	0	0	0	0	0	0	0	0	0	1.022e-05	4.50087e-06	4.9203e-06	2.33832e-06	5.49488e-06	3.3471e-06	0	0	0	0	0	0
k__Bacteria;p__Proteobacteria;c__Alphaproteobacteria;o__Rickettsiales;f__mitochondria;g__Lotus;s__japonicus	0	0	0	0	0	0	0	0	0	0	0	0	0	0	0	2.33832e-06	5.84581e-07	1.16916e-06	0	0	0	0	0	0
k__Bacteria;p__Proteobacteria;c__Alphaproteobacteria;o__Rickettsiales;f__mitochondria;g__Zea;s__luxurians	0	0	0	0	0	0	0	0	0	0	0	0	0	2.25043e-06	0	2.33832e-06	1.14719e-06	1.32515e-06	0	0	0	0	0	0
k__Bacteria;p__Proteobacteria;c__Alphaproteobacteria;o__Sphingomonadales;Other;Other;Other	0	0	0	0	0	0	0	0	0	0	0	0	0	9.00173e-06	9.8406e-06	2.33832e-06	5.29516e-06	4.87105e-06	0	0	0	0	0	0
k__Bacteria;p__Proteobacteria;c__Alphaproteobacteria;o__Sphingomonadales;f__Erythrobacteraceae;;Other	0	0	0	0	0	0	0	0	0	0	0	0	0	6.7513e-06	1.47609e-05	1.16916e-05	8.30095e-06	6.44295e-06	0	0	0	0	0	0
k__Bacteria;p__Proteobacteria;c__Alphaproteobacteria;o__Sphingomonadales;f__Erythrobacteraceae;Other;Other	0	0	0	0	0	0	0	0	0	0	0	0	0	4.50087e-06	3.2802e-06	4.67665e-06	3.11443e-06	2.16717e-06	0	0	0	0	0	0
k__Bacteria;p__Proteobacteria;c__Alphaproteobacteria;o__Sphingomonadales;f__Erythrobacteraceae;g__Erythrobacter;Other	0	0	0	0	0	0	0	0	0	0	0	0	0	0	1.6401e-06	0	4.10025e-07	8.2005e-07	0	0	0	0	0	0
k__Bacteria;p__Proteobacteria;c__Alphaproteobacteria;o__Sphingomonadales;f__Erythrobacteraceae;g__Lutibacterium;Other	0	0	0	0	0	0	0	0	0	0	0	0	0	2.25043e-06	1.6401e-06	0	9.72633e-07	1.15041e-06	0	0	0	0	0	0
k__Bacteria;p__Proteobacteria;c__Alphaproteobacteria;o__Sphingomonadales;f__Sphingomonadaceae;;Other	0	0	0	0	0	0	0	9.33402e-06	0	0	2.3335e-06	4.66701e-06	0	0.000112522	9.34857e-05	4.91048e-05	6.3778e-05	5.01379e-05	0	4.39713e-06	0	0	1.09928e-06	2.19857e-06
k__Bacteria;p__Proteobacteria;c__Alphaproteobacteria;o__Sphingomonadales;f__Sphingomonadaceae;Other;Other	0	0	0	0	0	0	0	0	0	0	0	0	0	2.92556e-05	2.46015e-05	2.33832e-05	1.93101e-05	1.31197e-05	0	0	0	0	0	0
k__Bacteria;p__Proteobacteria;c__Alphaproteobacteria;o__Sphingomonadales;f__Sphingomonadaceae;g__Blastomonas;Other	0	0	0	0	0	0	0	0	0	0	0	0	0	0	3.2802e-06	2.33832e-06	1.40463e-06	1.66688e-06	0	0	0	0	0	0
k__Bacteria;p__Proteobacteria;c__Alphaproteobacteria;o__Sphingomonadales;f__Sphingomonadaceae;g__Kaistobacter;	0	0	0	0	0	0	0	0	0	0	0	0	0	9.00173e-06	1.31208e-05	1.63683e-05	9.6227e-06	7.08805e-06	0	0	0	0	0	0
k__Bacteria;p__Proteobacteria;c__Alphaproteobacteria;o__Sphingomonadales;f__Sphingomonadaceae;g__Kaistobacter;Other	0	0	0	0	0	0	0	0	0	0	0	0	0	2.25043e-06	3.2802e-06	0	1.38266e-06	1.65098e-06	0	0	0	0	0	0
k__Bacteria;p__Proteobacteria;c__Alphaproteobacteria;o__Sphingomonadales;f__Sphingomonadaceae;g__Novosphingobium;	0	0	0	0	0	0	0	0	0	0	0	0	0	6.30121e-05	6.39639e-05	1.40299e-05	3.52515e-05	3.31063e-05	0	0	0	0	0	0
k__Bacteria;p__Proteobacteria;c__Alphaproteobacteria;o__Sphingomonadales;f__Sphingomonadaceae;g__Novosphingobium;Other	0	0	0	0	0	0	0	0	0	0	0	0	0	1.80035e-05	1.31208e-05	2.33832e-06	8.36565e-06	8.59867e-06	0	0	0	0	0	0
k__Bacteria;p__Proteobacteria;c__Alphaproteobacteria;o__Sphingomonadales;f__Sphingomonadaceae;g__Novosphingobium;s__stygium	0	0	0	0	0	0	0	0	0	0	0	0	0	2.25043e-06	1.6401e-06	4.67665e-06	2.14179e-06	1.93875e-06	0	0	0	0	0	0
k__Bacteria;p__Proteobacteria;c__Alphaproteobacteria;o__Sphingomonadales;f__Sphingomonadaceae;g__Sphingobium;	0	0	0	0	0	0	0	0	0	0	0	0	0	1.12522e-05	0	7.01497e-06	4.56678e-06	5.54974e-06	0	0	0	0	0	0
k__Bacteria;p__Proteobacteria;c__Alphaproteobacteria;o__Sphingomonadales;f__Sphingomonadaceae;g__Sphingobium;Other	0	0	0	0	0	0	0	0	0	0	0	0	0	9.00173e-06	1.6401e-06	0	2.66046e-06	4.29763e-06	0	0	0	0	0	0
k__Bacteria;p__Proteobacteria;c__Alphaproteobacteria;o__Sphingomonadales;f__Sphingomonadaceae;g__Sphingomonas;s__azotifigens	0	0	0	0	0	0	0	0	0	0	0	0	0	2.25043e-06	0	4.67665e-06	1.73177e-06	2.23154e-06	0	0	0	0	0	0
k__Bacteria;p__Proteobacteria;c__Alphaproteobacteria;o__Sphingomonadales;f__Sphingomonadaceae;g__Sphingomonas;s__echinoides	0	0	0	0	0	0	0	0	0	0	0	0	0	0	1.6401e-06	4.67665e-06	1.57919e-06	2.20497e-06	0	0	0	0	0	0
k__Bacteria;p__Proteobacteria;c__Alphaproteobacteria;o__Sphingomonadales;f__Sphingomonadaceae;g__Sphingomonas;s__wittichii	0	0	0	0	0	0	0	0	0	0	0	0	0	0	3.2802e-06	7.01497e-06	2.57379e-06	3.34025e-06	0	0	0	0	0	0
k__Bacteria;p__Proteobacteria;c__Alphaproteobacteria;o__Sphingomonadales;f__Sphingomonadaceae;g__Sphingopyxis;	0	0	0	0	0	0	0	0	0	0	0	0	0	0	3.2802e-06	0	8.2005e-07	1.6401e-06	0	0	0	0	0	0
k__Bacteria;p__Proteobacteria;c__Alphaproteobacteria;o__Sphingomonadales;f__Sphingomonadaceae;g__Sphingopyxis;s__alaskensis	0	0	0	0	0	0	0	0	6.60288e-06	0	1.65072e-06	3.30144e-06	0	0	0	0	0	0	0	4.39713e-06	0	0	1.09928e-06	2.19857e-06
k__Bacteria;p__Proteobacteria;c__Betaproteobacteria;o__Burkholderiales;Other;Other;Other	0	0	0	0	0	0	0	9.33402e-06	0	0	2.3335e-06	4.66701e-06	0	4.50087e-05	1.96812e-05	2.10449e-05	2.14337e-05	1.84247e-05	7.18998e-06	4.39713e-06	1.34412e-05	6.03464e-06	7.76574e-06	3.95335e-06
k__Bacteria;p__Proteobacteria;c__Betaproteobacteria;o__Burkholderiales;f__Alcaligenaceae;;Other	0	0	0	0	0	0	0	0	0	0	0	0	0	2.25043e-06	3.2802e-06	1.87066e-05	6.0593e-06	8.54205e-06	0	4.39713e-06	0	0	1.09928e-06	2.19857e-06
k__Bacteria;p__Proteobacteria;c__Betaproteobacteria;o__Burkholderiales;f__Alcaligenaceae;g__Achromobacter;	0	0	0	0	0	0	0	0	0	0	0	0	0	2.25043e-06	0	0	5.62608e-07	1.12522e-06	0	0	0	0	0	0
k__Bacteria;p__Proteobacteria;c__Betaproteobacteria;o__Burkholderiales;f__Alcaligenaceae;g__Bordetella;Other	0	0	0	0	0	0	0	0	0	0	0	0	0	0	0	0	0	0	0	8.79426e-06	0	0	2.19857e-06	4.39713e-06
k__Bacteria;p__Proteobacteria;c__Betaproteobacteria;o__Burkholderiales;f__Alcaligenaceae;g__Oligella;	0	0	0	0	0	0	0	0	0	0	0	0	0	0	0	0	0	0	3.59499e-06	8.79426e-06	0	0	3.09731e-06	4.15891e-06
k__Bacteria;p__Proteobacteria;c__Betaproteobacteria;o__Burkholderiales;f__Alcaligenaceae;g__Tetrathiobacter;Other	0	0	0	0	0	0	0	0	0	0	0	0	0	0	0	0	0	0	0	4.39713e-06	0	0	1.09928e-06	2.19857e-06
k__Bacteria;p__Proteobacteria;c__Betaproteobacteria;o__Burkholderiales;f__Alcaligenaceae;g__Tetrathiobacter;s__kashmirensis	0	0	0	0	0	0	0	0	0	0	0	0	0	0	0	0	0	0	3.59499e-06	0	0	0	8.98747e-07	1.79749e-06
k__Bacteria;p__Proteobacteria;c__Betaproteobacteria;o__Burkholderiales;f__Burkholderiaceae;;Other	0	0	0	0	0	0	0	0	0	0	0	0	0	2.25043e-06	0	0	5.62608e-07	1.12522e-06	0	0	0	0	0	0
k__Bacteria;p__Proteobacteria;c__Betaproteobacteria;o__Burkholderiales;f__Burkholderiaceae;Other;Other	0	0	0	0	0	0	0	0	0	0	0	0	0	4.50087e-06	1.6401e-06	0	1.53524e-06	2.12288e-06	0	0	0	0	0	0
k__Bacteria;p__Proteobacteria;c__Betaproteobacteria;o__Burkholderiales;f__Burkholderiaceae;g__Burkholderia;Other	0	0	0	0	0	0	0	0	0	0	0	0	0	1.35026e-05	1.31208e-05	7.01497e-06	8.40959e-06	6.34561e-06	0	0	0	6.03464e-06	1.50866e-06	3.01732e-06
k__Bacteria;p__Proteobacteria;c__Betaproteobacteria;o__Burkholderiales;f__Burkholderiaceae;g__Burkholderia;s__andropogonis	0	0	0	0	0	0	0	0	0	0	0	0	0	2.25043e-06	1.6401e-06	0	9.72633e-07	1.15041e-06	0	0	0	0	0	0
k__Bacteria;p__Proteobacteria;c__Betaproteobacteria;o__Burkholderiales;f__Burkholderiaceae;g__Burkholderia;s__bryophila	0	0	0	0	0	0	0	0	0	0	0	0	0	2.25043e-06	1.6401e-06	4.67665e-06	2.14179e-06	1.93875e-06	0	0	0	0	0	0
k__Bacteria;p__Proteobacteria;c__Betaproteobacteria;o__Burkholderiales;f__Burkholderiaceae;g__Burkholderia;s__tuberum	0	0	0	0	0	0	0	0	0	0	0	0	0	0	3.2802e-06	0	8.2005e-07	1.6401e-06	0	0	0	0	0	0
k__Bacteria;p__Proteobacteria;c__Betaproteobacteria;o__Burkholderiales;f__Burkholderiaceae;g__Salinispora;	0	0	0	0	0	0	0	0	0	0	0	0	0	6.7513e-06	1.6401e-06	0	2.09785e-06	3.19719e-06	0	0	0	0	0	0
k__Bacteria;p__Proteobacteria;c__Betaproteobacteria;o__Burkholderiales;f__Comamonadaceae;g__Acidovorax;	0	0	0	0	0	0	0	0	0	0	0	0	0	0	1.6401e-06	0	4.10025e-07	8.2005e-07	0	0	0	0	0	0
k__Bacteria;p__Proteobacteria;c__Betaproteobacteria;o__Burkholderiales;f__Comamonadaceae;g__Acidovorax;Other	0	0	0	0	0	0	0	0	0	1.00336e-05	2.5084e-06	5.01681e-06	0	2.25043e-06	9.8406e-06	0	3.02276e-06	4.66739e-06	0	4.39713e-06	0	0	1.09928e-06	2.19857e-06
k__Bacteria;p__Proteobacteria;c__Betaproteobacteria;o__Burkholderiales;f__Comamonadaceae;g__Acidovorax;s__caeni	0	0	0	0	0	0	0	0	0	0	0	0	0	2.25043e-06	0	0	5.62608e-07	1.12522e-06	0	0	0	0	0	0
k__Bacteria;p__Proteobacteria;c__Betaproteobacteria;o__Burkholderiales;f__Comamonadaceae;g__Acidovorax;s__delafieldii	0	0	0	0	0	0	0	0	0	0	0	0	0	0	1.6401e-06	0	4.10025e-07	8.2005e-07	0	0	0	0	0	0
k__Bacteria;p__Proteobacteria;c__Betaproteobacteria;o__Burkholderiales;f__Comamonadaceae;g__Aquabacterium;	0	0	0	0	0	0	0	0	0	0	0	0	0	2.25043e-06	0	0	5.62608e-07	1.12522e-06	0	0	0	0	0	0
k__Bacteria;p__Proteobacteria;c__Betaproteobacteria;o__Burkholderiales;f__Comamonadaceae;g__Aquabacterium;Other	0	0	0	0	0	0	0	0	0	0	0	0	0	4.50087e-06	4.9203e-06	0	2.35529e-06	2.72504e-06	0	0	0	0	0	0
k__Bacteria;p__Proteobacteria;c__Betaproteobacteria;o__Burkholderiales;f__Comamonadaceae;g__Aquincola;s__tertiaricarbonis	0	0	0	0	0	0	0	0	0	0	0	0	0	0	1.6401e-06	0	4.10025e-07	8.2005e-07	0	0	0	0	0	0
k__Bacteria;p__Proteobacteria;c__Betaproteobacteria;o__Burkholderiales;f__Comamonadaceae;g__Comamonas;s__terrigena	0	0	0	0	0	0	0	0	6.60288e-06	0	1.65072e-06	3.30144e-06	0	4.50087e-06	0	0	1.12522e-06	2.25043e-06	0	4.39713e-06	0	0	1.09928e-06	2.19857e-06
k__Bacteria;p__Proteobacteria;c__Betaproteobacteria;o__Burkholderiales;f__Comamonadaceae;g__Curvibacter;	0	0	0	0	0	0	0	0	0	0	0	0	0	2.25043e-06	0	0	5.62608e-07	1.12522e-06	0	0	0	0	0	0
k__Bacteria;p__Proteobacteria;c__Betaproteobacteria;o__Burkholderiales;f__Comamonadaceae;g__Curvibacter;s__delicatus	0	0	0	0	0	0	0	0	0	0	0	0	0	2.25043e-06	0	0	5.62608e-07	1.12522e-06	0	0	0	0	0	0
k__Bacteria;p__Proteobacteria;c__Betaproteobacteria;o__Burkholderiales;f__Comamonadaceae;g__Delftia;	0	0	0	0	0	0	0	0	0	0	0	0	0	1.80035e-05	4.9203e-05	4.20898e-05	2.73241e-05	2.25846e-05	0	0	0	0	0	0
k__Bacteria;p__Proteobacteria;c__Betaproteobacteria;o__Burkholderiales;f__Comamonadaceae;g__Delftia;Other	0	0	0	0	0	0	0	0	0	0	0	0	0	4.50087e-06	1.6401e-06	7.01497e-06	3.28898e-06	3.10311e-06	0	0	0	0	0	0
k__Bacteria;p__Proteobacteria;c__Betaproteobacteria;o__Burkholderiales;f__Comamonadaceae;g__Diaphorobacter;Other	0	0	0	0	0	0	0	0	0	0	0	0	0	0	1.14807e-05	0	2.87017e-06	5.74035e-06	0	1.75885e-05	0	0	4.39713e-06	8.79426e-06
k__Bacteria;p__Proteobacteria;c__Betaproteobacteria;o__Burkholderiales;f__Comamonadaceae;g__Giesbergeria;	0	0	0	0	0	0	0	0	0	0	0	0	0	0	1.6401e-06	0	4.10025e-07	8.2005e-07	0	0	0	0	0	0
k__Bacteria;p__Proteobacteria;c__Betaproteobacteria;o__Burkholderiales;f__Comamonadaceae;g__Hydrogenophaga;	0	0	0	0	0	0	0	0	0	0	0	0	0	1.12522e-05	1.80411e-05	0	7.32332e-06	8.89885e-06	0	0	0	0	0	0
k__Bacteria;p__Proteobacteria;c__Betaproteobacteria;o__Burkholderiales;f__Comamonadaceae;g__Hydrogenophaga;Other	0	0	0	0	0	0	0	0	0	0	0	0	0	9.00173e-06	3.2802e-06	0	3.07048e-06	4.24576e-06	0	0	0	0	0	0
k__Bacteria;p__Proteobacteria;c__Betaproteobacteria;o__Burkholderiales;f__Comamonadaceae;g__Hylemonella;	0	0	0	0	0	0	0	0	0	0	0	0	0	2.25043e-06	0	0	5.62608e-07	1.12522e-06	0	0	0	0	0	0
k__Bacteria;p__Proteobacteria;c__Betaproteobacteria;o__Burkholderiales;f__Comamonadaceae;g__Lampropedia;	0	0	0	0	0	0	0	0	0	0	0	0	0	2.25043e-06	0	0	5.62608e-07	1.12522e-06	0	0	0	0	0	0
k__Bacteria;p__Proteobacteria;c__Betaproteobacteria;o__Burkholderiales;f__Comamonadaceae;g__Leptothrix;	0	0	0	0	0	0	0	0	0	0	0	0	0	6.7513e-06	6.5604e-06	0	3.32792e-06	3.84355e-06	0	0	0	0	0	0
k__Bacteria;p__Proteobacteria;c__Betaproteobacteria;o__Burkholderiales;f__Comamonadaceae;g__Leptothrix;Other	0	0	0	0	0	0	0	0	0	0	0	0	0	9.00173e-06	1.14807e-05	4.67665e-06	6.28977e-06	5.04856e-06	0	0	0	0	0	0
k__Bacteria;p__Proteobacteria;c__Betaproteobacteria;o__Burkholderiales;f__Comamonadaceae;g__Limnobacter;	0	0	0	0	0	0	0	0	0	0	0	0	0	0	0	2.33832e-06	5.84581e-07	1.16916e-06	0	0	0	0	0	0
k__Bacteria;p__Proteobacteria;c__Betaproteobacteria;o__Burkholderiales;f__Comamonadaceae;g__Limnohabitans;	0	0	0	0	0	0	0	0	0	0	0	0	0	6.7513e-05	4.10025e-05	7.01497e-06	2.88826e-05	3.13666e-05	0	0	0	6.03464e-06	1.50866e-06	3.01732e-06
k__Bacteria;p__Proteobacteria;c__Betaproteobacteria;o__Burkholderiales;f__Comamonadaceae;g__Limnohabitans;Other	0	0	0	0	0	0	0	0	0	0	0	0	0	3.37565e-05	2.78817e-05	0	1.54095e-05	1.79543e-05	0	0	0	0	0	0
k__Bacteria;p__Proteobacteria;c__Betaproteobacteria;o__Burkholderiales;f__Comamonadaceae;g__Limnohabitans;s__curvus	0	0	0	0	0	0	0	0	0	0	0	0	0	1.80035e-05	1.47609e-05	0	8.19109e-06	9.55044e-06	0	0	0	0	0	0
k__Bacteria;p__Proteobacteria;c__Betaproteobacteria;o__Burkholderiales;f__Comamonadaceae;g__Methylibium;	0	0	0	0	0	0	0	0	0	0	0	0	0	2.25043e-06	4.9203e-06	2.33832e-06	2.37726e-06	2.0113e-06	0	0	0	0	0	0
k__Bacteria;p__Proteobacteria;c__Betaproteobacteria;o__Burkholderiales;f__Comamonadaceae;g__Methylibium;Other	0	0	0	0	0	0	0	0	0	0	0	0	0	4.50087e-06	6.5604e-06	0	2.76532e-06	3.30196e-06	0	0	0	0	0	0
k__Bacteria;p__Proteobacteria;c__Betaproteobacteria;o__Burkholderiales;f__Comamonadaceae;g__Paucibacter;Other	0	0	0	0	0	0	0	0	0	0	0	0	0	2.25043e-06	1.6401e-06	0	9.72633e-07	1.15041e-06	0	0	0	0	0	0
k__Bacteria;p__Proteobacteria;c__Betaproteobacteria;o__Burkholderiales;f__Comamonadaceae;g__Pelomonas;s__puraquae	0	0	0	0	0	0	0	0	0	0	0	0	0	0	1.6401e-06	2.33832e-06	9.94606e-07	1.18332e-06	0	0	0	0	0	0
k__Bacteria;p__Proteobacteria;c__Betaproteobacteria;o__Burkholderiales;f__Comamonadaceae;g__Ramlibacter;Other	0	0	0	0	0	0	0	0	0	0	0	0	0	0	1.6401e-06	0	4.10025e-07	8.2005e-07	0	0	0	0	0	0
k__Bacteria;p__Proteobacteria;c__Betaproteobacteria;o__Burkholderiales;f__Comamonadaceae;g__Rhodoferax;	0	0	0	0	0	0	0	0	0	0	0	0	0	1.12522e-05	6.5604e-06	2.33832e-06	5.03772e-06	4.95322e-06	0	0	0	0	0	0
k__Bacteria;p__Proteobacteria;c__Betaproteobacteria;o__Burkholderiales;f__Comamonadaceae;g__Rhodoferax;Other	0	0	0	0	0	0	0	0	0	0	0	0	0	1.5753e-05	1.47609e-05	0	7.62848e-06	8.81792e-06	0	0	0	0	0	0
k__Bacteria;p__Proteobacteria;c__Betaproteobacteria;o__Burkholderiales;f__Comamonadaceae;g__Roseateles;Other	0	0	0	0	0	0	0	0	0	0	0	0	0	2.25043e-06	4.9203e-06	0	1.79268e-06	2.33944e-06	0	0	0	0	0	0
k__Bacteria;p__Proteobacteria;c__Betaproteobacteria;o__Burkholderiales;f__Comamonadaceae;g__Roseateles;s__depolymerans	0	0	0	0	0	0	0	0	0	0	0	0	0	4.50087e-06	6.5604e-06	1.16916e-05	5.68822e-06	4.84999e-06	0	0	0	0	0	0
k__Bacteria;p__Proteobacteria;c__Betaproteobacteria;o__Burkholderiales;f__Comamonadaceae;g__Rubrivivax;	0	0	0	0	0	0	0	0	0	0	0	0	0	2.25043e-06	6.5604e-06	2.33832e-06	2.78729e-06	2.73832e-06	0	0	0	0	0	0
k__Bacteria;p__Proteobacteria;c__Betaproteobacteria;o__Burkholderiales;f__Comamonadaceae;g__Rubrivivax;Other	0	0	0	0	0	0	0	0	0	0	0	0	0	1.12522e-05	1.14807e-05	4.67665e-06	6.85238e-06	5.55183e-06	0	0	0	0	0	0
k__Bacteria;p__Proteobacteria;c__Betaproteobacteria;o__Burkholderiales;f__Comamonadaceae;g__Rubrivivax;s__gelatinosus	0	0	0	0	0	0	0	0	0	0	0	0	0	0	8.2005e-06	0	2.05012e-06	4.10025e-06	0	0	0	0	0	0
k__Bacteria;p__Proteobacteria;c__Betaproteobacteria;o__Burkholderiales;f__Comamonadaceae;g__Schlegelella;	0	0	0	0	0	0	0	0	0	0	0	0	1.022e-05	0	1.6401e-06	2.33832e-06	3.54961e-06	4.55367e-06	0	0	0	0	0	0
k__Bacteria;p__Proteobacteria;c__Betaproteobacteria;o__Burkholderiales;f__Comamonadaceae;g__Variovorax;Other	0	0	0	0	0	0	0	0	0	0	0	0	0	4.50087e-06	1.6401e-06	0	1.53524e-06	2.12288e-06	0	0	0	0	0	0
k__Bacteria;p__Proteobacteria;c__Betaproteobacteria;o__Burkholderiales;f__Comamonadaceae;g__Variovorax;s__paradoxus	0	0	0	0	0	0	0	0	0	1.00336e-05	2.5084e-06	5.01681e-06	0	0	9.8406e-06	0	2.46015e-06	4.9203e-06	0	0	4.03237e-05	0	1.00809e-05	2.01618e-05
k__Bacteria;p__Proteobacteria;c__Betaproteobacteria;o__Burkholderiales;f__Oxalobacteraceae;g__Collimonas;	0	0	0	0	0	0	0	0	0	0	0	0	0	2.25043e-06	0	0	5.62608e-07	1.12522e-06	0	0	0	0	0	0
k__Bacteria;p__Proteobacteria;c__Betaproteobacteria;o__Burkholderiales;f__Oxalobacteraceae;g__Collimonas;Other	0	0	0	0	0	0	0	0	0	0	0	0	0	2.25043e-06	0	0	5.62608e-07	1.12522e-06	0	0	0	0	0	0
k__Bacteria;p__Proteobacteria;c__Betaproteobacteria;o__Burkholderiales;f__Oxalobacteraceae;g__Cupriavidus;	0	0	0	0	0	0	0	0	0	0	0	0	0	3.60069e-05	3.2802e-06	9.35329e-06	1.21601e-05	1.63633e-05	0	0	0	0	0	0
k__Bacteria;p__Proteobacteria;c__Betaproteobacteria;o__Burkholderiales;f__Oxalobacteraceae;g__Cupriavidus;Other	0	0	0	0	0	0	0	0	0	0	0	0	0	9.00173e-06	0	2.33832e-06	2.83501e-06	4.25636e-06	0	0	0	0	0	0
k__Bacteria;p__Proteobacteria;c__Betaproteobacteria;o__Burkholderiales;f__Oxalobacteraceae;g__Cupriavidus;s__gilardii	0	0	0	0	0	0	0	0	0	0	0	0	0	0	0	0	0	0	0	4.39713e-06	0	0	1.09928e-06	2.19857e-06
k__Bacteria;p__Proteobacteria;c__Betaproteobacteria;o__Burkholderiales;f__Oxalobacteraceae;g__Herbaspirillum;s__rhizosphaerae	0	0	0	0	0	0	0	0	0	0	0	0	0	0	0	2.33832e-06	5.84581e-07	1.16916e-06	0	0	0	0	0	0
k__Bacteria;p__Proteobacteria;c__Betaproteobacteria;o__Burkholderiales;f__Oxalobacteraceae;g__Janthinobacterium;	0	0	0	0	0	0	0	0	0	0	0	0	0	1.12522e-05	4.9203e-06	0	4.04312e-06	5.33646e-06	0	0	0	0	0	0
k__Bacteria;p__Proteobacteria;c__Betaproteobacteria;o__Burkholderiales;f__Oxalobacteraceae;g__Janthinobacterium;Other	0	0	0	0	0	0	0	0	0	0	0	0	0	4.50087e-06	1.6401e-06	0	1.53524e-06	2.12288e-06	0	0	0	0	0	0
k__Bacteria;p__Proteobacteria;c__Betaproteobacteria;o__Burkholderiales;f__Oxalobacteraceae;g__Massilia;Other	0	0	0	0	0	0	0	0	0	0	0	0	0	2.25043e-06	0	3.97515e-05	1.05005e-05	1.95295e-05	0	0	0	0	0	0
k__Bacteria;p__Proteobacteria;c__Betaproteobacteria;o__Burkholderiales;f__Oxalobacteraceae;g__Oxalobacter;Other	0	0	0	0	0	0	0	0	0	0	0	0	0	0	0	2.33832e-06	5.84581e-07	1.16916e-06	0	0	0	0	0	0
k__Bacteria;p__Proteobacteria;c__Betaproteobacteria;o__Burkholderiales;f__Oxalobacteraceae;g__Polynucleobacter;	0	0	0	0	0	0	0	0	0	0	0	0	0	1.12522e-05	6.5604e-06	0	4.45314e-06	5.4872e-06	0	0	0	0	0	0
k__Bacteria;p__Proteobacteria;c__Betaproteobacteria;o__Burkholderiales;f__Oxalobacteraceae;g__Polynucleobacter;Other	0	0	0	0	0	0	0	0	0	0	0	0	0	9.00173e-06	1.6401e-06	0	2.66046e-06	4.29763e-06	0	0	0	0	0	0
k__Bacteria;p__Proteobacteria;c__Betaproteobacteria;o__Burkholderiales;f__Oxalobacteraceae;g__Polynucleobacter;s__cosmopolitanus	0	0	0	0	0	0	0	0	0	0	0	0	0	2.25043e-06	1.6401e-06	0	9.72633e-07	1.15041e-06	0	0	0	0	0	0
k__Bacteria;p__Proteobacteria;c__Betaproteobacteria;o__Burkholderiales;f__Oxalobacteraceae;g__Ralstonia;Other	0	0	0	0	0	0	0	0	0	0	0	0	0	6.7513e-06	2.13213e-05	1.40299e-05	1.05256e-05	9.19893e-06	0	0	1.34412e-05	0	3.36031e-06	6.72061e-06
k__Bacteria;p__Proteobacteria;c__Betaproteobacteria;o__Gallionellales;Other;Other;Other	0	0	0	0	0	0	0	0	0	0	0	0	0	2.25043e-06	0	0	5.62608e-07	1.12522e-06	0	0	0	0	0	0
k__Bacteria;p__Proteobacteria;c__Betaproteobacteria;o__Methylophilales;f__Methylophilaceae;;Other	0	0	0	0	0	0	0	0	0	0	0	0	0	1.80035e-05	1.96812e-05	0	9.42116e-06	1.09002e-05	0	0	0	0	0	0
k__Bacteria;p__Proteobacteria;c__Betaproteobacteria;o__Neisseriales;Other;Other;Other	0	0	0	0	0	0	0	0	0	0	0	0	0	2.25043e-06	0	0	5.62608e-07	1.12522e-06	0	0	0	0	0	0
k__Bacteria;p__Proteobacteria;c__Betaproteobacteria;o__Neisseriales;f__Neisseriaceae;Other;Other	0	0	0	0	0	0	0	0	0	0	0	0	0	0	3.2802e-06	0	8.2005e-07	1.6401e-06	0	0	0	0	0	0
k__Bacteria;p__Proteobacteria;c__Betaproteobacteria;o__Procabacteriales;;Other;Other	0	0	0	0	0	0	0	0	0	0	0	0	0	2.25043e-06	0	0	5.62608e-07	1.12522e-06	0	0	0	0	0	0
k__Bacteria;p__Proteobacteria;c__Betaproteobacteria;o__Procabacteriales;f__Procabacteriaceae;;Other	0	0	0	0	0	0	0	0	0	0	0	0	0	1.12522e-05	4.9203e-06	0	4.04312e-06	5.33646e-06	0	0	0	0	0	0
k__Bacteria;p__Proteobacteria;c__Betaproteobacteria;o__Rhodocyclales;Other;Other;Other	0	0	0	0	0	0	0	0	0	0	0	0	0	2.47548e-05	9.8406e-06	0	8.64884e-06	1.16965e-05	0	0	0	0	0	0
k__Bacteria;p__Proteobacteria;c__Betaproteobacteria;o__Rhodocyclales;f__Rhodocyclaceae;Other;Other	0	0	0	0	0	0	0	0	0	0	0	0	0	1.35026e-05	4.26426e-05	2.80599e-05	2.10513e-05	1.83979e-05	0	0	0	0	0	0
k__Bacteria;p__Proteobacteria;c__Betaproteobacteria;o__Rhodocyclales;f__Rhodocyclaceae;g__Azospira;Other	0	0	0	0	0	0	0	0	0	0	0	0	0	2.25043e-06	0	0	5.62608e-07	1.12522e-06	0	0	0	0	0	0
k__Bacteria;p__Proteobacteria;c__Betaproteobacteria;o__Rhodocyclales;f__Rhodocyclaceae;g__C39;	0	0	0	0	0	0	0	0	0	0	0	0	0	4.50087e-06	4.9203e-06	2.33832e-06	2.93987e-06	2.263e-06	0	0	0	0	0	0
k__Bacteria;p__Proteobacteria;c__Betaproteobacteria;o__Rhodocyclales;f__Rhodocyclaceae;g__C39;Other	0	0	0	0	0	0	0	0	0	0	0	0	0	2.25043e-06	0	0	5.62608e-07	1.12522e-06	0	0	0	0	0	0
k__Bacteria;p__Proteobacteria;c__Betaproteobacteria;o__Rhodocyclales;f__Rhodocyclaceae;g__Candidatus_Accumulibacter;	0	0	0	0	0	0	0	0	0	0	0	0	0	0	1.6401e-06	0	4.10025e-07	8.2005e-07	0	0	0	0	0	0
k__Bacteria;p__Proteobacteria;c__Betaproteobacteria;o__Rhodocyclales;f__Rhodocyclaceae;g__Dechloromonas;Other	0	0	0	0	0	0	0	0	0	0	0	0	0	9.00173e-06	4.9203e-06	0	3.48051e-06	4.35066e-06	0	0	0	0	0	0
k__Bacteria;p__Proteobacteria;c__Betaproteobacteria;o__Rhodocyclales;f__Rhodocyclaceae;g__Hydrogenophilus;	0	0	0	0	0	0	0	0	0	0	0	0	0	0	0	0	0	0	0	8.79426e-06	0	0	2.19857e-06	4.39713e-06
k__Bacteria;p__Proteobacteria;c__Betaproteobacteria;o__Rhodocyclales;f__Rhodocyclaceae;g__K82;	0	0	0	0	0	0	0	0	0	0	0	0	0	2.25043e-06	0	0	5.62608e-07	1.12522e-06	0	0	0	0	0	0
k__Bacteria;p__Proteobacteria;c__Betaproteobacteria;o__Rhodocyclales;f__Rhodocyclaceae;g__KD1-23;	0	0	0	0	0	0	0	0	0	0	0	0	0	2.25043e-06	1.6401e-06	0	9.72633e-07	1.15041e-06	0	0	0	0	0	0
k__Bacteria;p__Proteobacteria;c__Betaproteobacteria;o__Rhodocyclales;f__Rhodocyclaceae;g__Methyloversatilis;	0	0	0	0	0	0	0	0	0	0	0	0	0	2.25043e-06	0	0	5.62608e-07	1.12522e-06	0	0	0	0	0	0
k__Bacteria;p__Proteobacteria;c__Betaproteobacteria;o__Rhodocyclales;f__Rhodocyclaceae;g__Propionivibrio;	0	0	0	0	0	0	0	0	0	0	0	0	0	4.50087e-06	4.9203e-06	0	2.35529e-06	2.72504e-06	0	0	0	0	0	0
k__Bacteria;p__Proteobacteria;c__Betaproteobacteria;o__Rhodocyclales;f__Rhodocyclaceae;g__Thauera;	0	0	0	0	0	0	0	0	0	0	0	0	0	2.25043e-06	1.6401e-06	0	9.72633e-07	1.15041e-06	0	0	0	0	0	0
k__Bacteria;p__Proteobacteria;c__Betaproteobacteria;o__Rhodocyclales;f__Rhodocyclaceae;g__Uliginosibacterium;	0	0	0	0	0	0	0	0	0	0	0	0	0	2.25043e-06	0	0	5.62608e-07	1.12522e-06	0	0	0	0	0	0
k__Bacteria;p__Proteobacteria;c__Betaproteobacteria;o__Rhodocyclales;f__Rhodocyclaceae;g__Zoogloea;	0	0	0	0	0	0	0	0	0	0	0	0	0	3.15061e-05	2.78817e-05	1.16916e-05	1.77698e-05	1.46475e-05	0	0	0	6.03464e-06	1.50866e-06	3.01732e-06
k__Bacteria;p__Proteobacteria;c__Betaproteobacteria;o__Rhodocyclales;f__Rhodocyclaceae;g__Zoogloea;Other	0	0	0	0	0	0	0	0	0	0	0	0	0	0	1.6401e-06	2.33832e-06	9.94606e-07	1.18332e-06	0	0	0	0	0	0
k__Bacteria;p__Proteobacteria;c__Betaproteobacteria;o__SBla14;;Other;Other	0	0	0	0	0	0	0	0	0	0	0	0	0	0	1.6401e-06	0	4.10025e-07	8.2005e-07	0	0	0	0	0	0
k__Bacteria;p__Proteobacteria;c__Betaproteobacteria;o__SBla14;Other;Other;Other	0	0	0	0	0	0	0	0	0	0	0	0	0	4.50087e-06	0	0	1.12522e-06	2.25043e-06	0	0	0	0	0	0
k__Bacteria;p__Proteobacteria;c__Betaproteobacteria;o__Thiobacterales;Other;Other;Other	0	0	0	0	0	0	0	0	0	0	0	0	0	2.25043e-06	0	0	5.62608e-07	1.12522e-06	0	0	0	0	0	0
k__Bacteria;p__Proteobacteria;c__Deltaproteobacteria;o__Bdellovibrionales;f__Bacteriovoracaceae;;Other	0	0	0	0	0	0	0	0	0	0	0	0	0	6.7513e-06	0	0	1.68782e-06	3.37565e-06	0	0	0	0	0	0
k__Bacteria;p__Proteobacteria;c__Deltaproteobacteria;o__Bdellovibrionales;f__Bdellovibrionaceae;g__Bdellovibrio;	0	0	0	0	0	0	0	0	0	0	0	0	0	1.12522e-05	1.96812e-05	0	7.73334e-06	9.56979e-06	0	0	0	0	0	0
k__Bacteria;p__Proteobacteria;c__Deltaproteobacteria;o__Bdellovibrionales;f__Bdellovibrionaceae;g__Bdellovibrio;s__bacteriovorus	0	0	0	0	0	0	0	0	6.60288e-06	0	1.65072e-06	3.30144e-06	0	1.35026e-05	4.9203e-06	0	4.60572e-06	6.36864e-06	3.59499e-06	0	0	0	8.98747e-07	1.79749e-06
k__Bacteria;p__Proteobacteria;c__Deltaproteobacteria;o__Desulfobacterales;f__Desulfobacteraceae;;Other	0	0	0	0	0	0	0	0	0	0	0	0	0	6.7513e-06	0	0	1.68782e-06	3.37565e-06	0	0	0	0	0	0
k__Bacteria;p__Proteobacteria;c__Deltaproteobacteria;o__Desulfobacterales;f__Desulfobacteraceae;Other;Other	0	0	0	0	0	0	0	0	0	0	0	0	0	0	1.6401e-06	0	4.10025e-07	8.2005e-07	0	0	0	0	0	0
k__Bacteria;p__Proteobacteria;c__Deltaproteobacteria;o__Desulfobacterales;f__Desulfobulbaceae;g__Desulfobulbus;Other	0	0	0	0	0	0	0	0	0	0	0	0	0	0	1.6401e-06	0	4.10025e-07	8.2005e-07	0	0	0	0	0	0
k__Bacteria;p__Proteobacteria;c__Deltaproteobacteria;o__Desulfovibrionales;f__Desulfomicrobiaceae;g__Desulfomicrobium;	0	0	0	0	0	0	0	0	0	0	0	0	0	0	1.6401e-06	0	4.10025e-07	8.2005e-07	0	0	0	0	0	0
k__Bacteria;p__Proteobacteria;c__Deltaproteobacteria;o__Desulfovibrionales;f__Desulfovibrionaceae;g__Bilophila;	0	0	0	0	0	0	0	0	0	0	0	0	0	0	0	9.35329e-06	2.33832e-06	4.67665e-06	0	0	0	0	0	0
k__Bacteria;p__Proteobacteria;c__Deltaproteobacteria;o__Desulfovibrionales;f__Desulfovibrionaceae;g__Desulfovibrio;s__sulfodismutans	0	0	0	0	0	0	0	0	0	0	0	0	0	2.25043e-06	0	0	5.62608e-07	1.12522e-06	0	0	0	0	0	0
k__Bacteria;p__Proteobacteria;c__Deltaproteobacteria;o__Desulfuromonadales;Other;Other;Other	0	0	0	0	0	0	0	0	0	0	0	0	0	0	1.6401e-06	0	4.10025e-07	8.2005e-07	0	0	0	0	0	0
k__Bacteria;p__Proteobacteria;c__Deltaproteobacteria;o__Desulfuromonadales;f__Geobacteraceae;g__Geobacter;	0	0	0	0	0	0	0	0	0	0	0	0	0	0	3.2802e-06	0	8.2005e-07	1.6401e-06	0	0	0	0	0	0
k__Bacteria;p__Proteobacteria;c__Deltaproteobacteria;o__MIZ46;;Other;Other	0	0	0	0	0	0	0	0	0	0	0	0	0	4.50087e-06	0	0	1.12522e-06	2.25043e-06	0	0	0	0	0	0
k__Bacteria;p__Proteobacteria;c__Deltaproteobacteria;o__Myxococcales;;Other;Other	0	0	0	0	0	0	0	0	0	0	0	0	0	2.47548e-05	1.96812e-05	2.33832e-06	1.16936e-05	1.23647e-05	0	0	0	0	0	0
k__Bacteria;p__Proteobacteria;c__Deltaproteobacteria;o__Myxococcales;f__Haliangiaceae;;Other	0	0	0	0	0	0	0	0	0	0	0	0	0	2.25043e-06	6.5604e-06	0	2.20271e-06	3.09277e-06	0	0	0	0	0	0
k__Bacteria;p__Proteobacteria;c__Deltaproteobacteria;o__Myxococcales;f__Myxococcaceae;g__Anaeromyxobacter;	0	0	0	0	0	0	0	0	0	0	0	0	0	0	0	2.33832e-06	5.84581e-07	1.16916e-06	0	0	0	0	0	0
k__Bacteria;p__Proteobacteria;c__Deltaproteobacteria;o__Myxococcales;f__OM27;;Other	0	0	0	0	0	0	0	0	0	0	0	0	0	1.35026e-05	0	4.67665e-06	4.54481e-06	6.36579e-06	0	0	0	0	0	0
k__Bacteria;p__Proteobacteria;c__Deltaproteobacteria;o__Myxococcales;f__Polyangiaceae;g__Sorangium;	0	0	0	0	0	0	0	0	0	0	0	0	0	2.25043e-06	0	0	5.62608e-07	1.12522e-06	0	0	0	0	0	0
k__Bacteria;p__Proteobacteria;c__Deltaproteobacteria;o__Syntrophobacterales;f__Syntrophaceae;Other;Other	0	0	0	0	0	0	0	0	0	0	0	0	0	0	1.6401e-06	0	4.10025e-07	8.2005e-07	0	0	0	0	0	0
k__Bacteria;p__Proteobacteria;c__Deltaproteobacteria;o__Syntrophobacterales;f__Syntrophobacteraceae;;Other	0	0	0	0	0	0	0	0	0	0	0	0	0	0	1.6401e-06	0	4.10025e-07	8.2005e-07	0	0	0	0	0	0
k__Bacteria;p__Proteobacteria;c__Epsilonproteobacteria;o__Campylobacterales;f__Campylobacteraceae;g__Arcobacter;	0	0	0	0	0	0	0	0	0	0	0	0	0	9.00173e-06	4.9203e-06	0	3.48051e-06	4.35066e-06	0	0	0	0	0	0
k__Bacteria;p__Proteobacteria;c__Epsilonproteobacteria;o__Campylobacterales;f__Campylobacteraceae;g__Arcobacter;Other	0	0	0	0	0	0	0	0	0	0	0	0	0	0	1.6401e-06	0	4.10025e-07	8.2005e-07	0	0	0	0	0	0
k__Bacteria;p__Proteobacteria;c__Epsilonproteobacteria;o__Campylobacterales;f__Campylobacteraceae;g__Arcobacter;s__cryaerophilus	0	0	0	0	0	0	0	0	0	0	0	0	0	2.25043e-06	1.6401e-06	0	9.72633e-07	1.15041e-06	0	0	0	0	0	0
k__Bacteria;p__Proteobacteria;c__Epsilonproteobacteria;o__Campylobacterales;f__Campylobacteraceae;g__Campylobacter;	0	0	0	0	0	0	0	0	0	0	0	0	0	2.25043e-06	0	4.67665e-06	1.73177e-06	2.23154e-06	0	2.19857e-05	0	6.03464e-06	7.00507e-06	1.03843e-05
k__Bacteria;p__Proteobacteria;c__Epsilonproteobacteria;o__Campylobacterales;f__Campylobacteraceae;g__Sulfurospirillum;	0	0	0	0	0	0	0	0	0	0	0	0	0	2.25043e-06	3.2802e-06	0	1.38266e-06	1.65098e-06	0	0	0	0	0	0
k__Bacteria;p__Proteobacteria;c__Epsilonproteobacteria;o__Campylobacterales;f__Helicobacteraceae;;Other	0	0	0	0	0	0	0	0	0	0	0	0	0	0	1.6401e-06	4.67665e-06	1.57919e-06	2.20497e-06	0	0	0	0	0	0
k__Bacteria;p__Proteobacteria;c__Epsilonproteobacteria;o__Campylobacterales;f__Helicobacteraceae;g__Sulfuricurvum;s__kujiense	0	0	0	0	0	0	0	0	0	0	0	0	0	0	4.9203e-06	0	1.23007e-06	2.46015e-06	0	0	0	0	0	0
k__Bacteria;p__Proteobacteria;c__Gammaproteobacteria;o__Aeromonadales;f__Aeromonadaceae;Other;Other	0	0	0	0	0	0	0	0	0	0	0	0	0	9.00173e-06	0	9.35329e-06	4.58876e-06	5.30058e-06	0	0	0	0	0	0
k__Bacteria;p__Proteobacteria;c__Gammaproteobacteria;o__Aeromonadales;f__Aeromonadaceae;g__Aeromonas;Other	0	0	0	0	0	0	0	0	0	0	0	0	0	2.25043e-06	0	0	5.62608e-07	1.12522e-06	0	0	0	0	0	0
k__Bacteria;p__Proteobacteria;c__Gammaproteobacteria;o__Aeromonadales;f__Aeromonadaceae;g__Tolumonas;	0	0	0	0	0	0	0	0	0	0	0	0	0	2.25043e-06	1.6401e-06	0	9.72633e-07	1.15041e-06	0	0	0	0	0	0
k__Bacteria;p__Proteobacteria;c__Gammaproteobacteria;o__Aeromonadales;f__Aeromonadaceae;g__Tolumonas;Other	0	0	0	0	0	0	0	0	0	0	0	0	0	9.00173e-06	0	2.33832e-06	2.83501e-06	4.25636e-06	0	0	0	0	0	0
k__Bacteria;p__Proteobacteria;c__Gammaproteobacteria;o__Alteromonadales;f__Alteromonadaceae;;Other	0	0	0	0	0	0	0	0	0	0	0	0	0	2.25043e-06	0	0	5.62608e-07	1.12522e-06	0	0	0	0	0	0
k__Bacteria;p__Proteobacteria;c__Gammaproteobacteria;o__Alteromonadales;f__Alteromonadaceae;g__Cellvibrio;	0	0	0	0	0	0	0	0	0	0	0	0	0	4.50087e-06	1.6401e-06	0	1.53524e-06	2.12288e-06	0	0	0	0	0	0
k__Bacteria;p__Proteobacteria;c__Gammaproteobacteria;o__Alteromonadales;f__Psychromonadaceae;g__Psychromonas;	0	0	0	0	0	0	0	0	0	0	0	0	0	2.25043e-06	0	0	5.62608e-07	1.12522e-06	0	0	0	0	0	0
k__Bacteria;p__Proteobacteria;c__Gammaproteobacteria;o__Chromatiales;;Other;Other	0	0	0	0	0	0	0	0	0	0	0	0	0	0	1.6401e-06	0	4.10025e-07	8.2005e-07	0	0	0	0	0	0
k__Bacteria;p__Proteobacteria;c__Gammaproteobacteria;o__Chromatiales;f__Chromatiaceae;g__Halochromatium;Other	0	0	0	0	0	0	0	0	0	0	0	0	0	0	1.6401e-06	0	4.10025e-07	8.2005e-07	0	0	0	0	0	0
k__Bacteria;p__Proteobacteria;c__Gammaproteobacteria;o__Chromatiales;f__Ectothiorhodospiraceae;;Other	0	0	0	0	0	0	0	0	0	0	0	0	0	2.25043e-06	0	0	5.62608e-07	1.12522e-06	0	0	0	0	0	0
k__Bacteria;p__Proteobacteria;c__Gammaproteobacteria;o__Enterobacteriales;Other;Other;Other	0	0	0	0	0	0	0	0	0	0	0	0	0	0	1.6401e-06	0	4.10025e-07	8.2005e-07	3.59499e-06	0	0	0	8.98747e-07	1.79749e-06
k__Bacteria;p__Proteobacteria;c__Gammaproteobacteria;o__Enterobacteriales;f__Enterobacteriaceae;g__Brenneria;s__alni	0	0	0	0	0	0	7.20736e-06	0	0	0	1.80184e-06	3.60368e-06	0	0	0	0	0	0	0	0	0	0	0	0
k__Bacteria;p__Proteobacteria;c__Gammaproteobacteria;o__Enterobacteriales;f__Enterobacteriaceae;g__Cronobacter;Other	0	0	0	0	0	0	2.16221e-05	0	0	0	5.40552e-06	1.0811e-05	0	0	0	2.33832e-06	5.84581e-07	1.16916e-06	0	0	0	0	0	0
k__Bacteria;p__Proteobacteria;c__Gammaproteobacteria;o__Enterobacteriales;f__Enterobacteriaceae;g__Cronobacter;s__dublinensis	0	0	0	0	0	0	0	0	0	0	0	0	0	0	0	0	0	0	3.59499e-06	0	0	0	8.98747e-07	1.79749e-06
k__Bacteria;p__Proteobacteria;c__Gammaproteobacteria;o__Enterobacteriales;f__Enterobacteriaceae;g__Enterobacter;s__cloacae	0	0	0	0	0	0	0	0	0	0	0	0	0	0	3.2802e-06	2.33832e-06	1.40463e-06	1.66688e-06	0	0	0	0	0	0
k__Bacteria;p__Proteobacteria;c__Gammaproteobacteria;o__Enterobacteriales;f__Enterobacteriaceae;g__Enterobacter;s__cowanii	0	0	0	0	0	0	0	0	0	0	0	0	0	6.7513e-06	0	2.33832e-06	2.27241e-06	3.1829e-06	0	0	0	0	0	0
k__Bacteria;p__Proteobacteria;c__Gammaproteobacteria;o__Enterobacteriales;f__Enterobacteriaceae;g__Escherichia;s__hermannii	0	0	0	0	0	0	0	0	0	0	0	0	0	0	3.2802e-06	2.33832e-06	1.40463e-06	1.66688e-06	0	0	0	0	0	0
k__Bacteria;p__Proteobacteria;c__Gammaproteobacteria;o__Enterobacteriales;f__Enterobacteriaceae;g__Morganella;Other	0	0	0	0	0	0	0	0	0	0	0	0	0	0	0	0	0	0	0	4.39713e-06	0	0	1.09928e-06	2.19857e-06
k__Bacteria;p__Proteobacteria;c__Gammaproteobacteria;o__Enterobacteriales;f__Enterobacteriaceae;g__Pantoea;Other	0	0	0	0	0	0	0	0	0	0	0	0	0	0	0	2.33832e-06	5.84581e-07	1.16916e-06	0	0	0	0	0	0
k__Bacteria;p__Proteobacteria;c__Gammaproteobacteria;o__Enterobacteriales;f__Enterobacteriaceae;g__Plesiomonas;	0	0	0	0	0	0	7.20736e-06	0	0	0	1.80184e-06	3.60368e-06	0	0	0	0	0	0	0	0	0	0	0	0
k__Bacteria;p__Proteobacteria;c__Gammaproteobacteria;o__Enterobacteriales;f__Enterobacteriaceae;g__Plesiomonas;s__shigelloides	0	0	0	0	0	0	0	0	6.60288e-06	0	1.65072e-06	3.30144e-06	0	0	0	0	0	0	0	0	0	0	0	0
k__Bacteria;p__Proteobacteria;c__Gammaproteobacteria;o__Enterobacteriales;f__Enterobacteriaceae;g__Proteus;	0	0	0	0	0	0	0	0	0	0	0	0	0	0	0	2.33832e-06	5.84581e-07	1.16916e-06	0	0	0	0	0	0
k__Bacteria;p__Proteobacteria;c__Gammaproteobacteria;o__Enterobacteriales;f__Enterobacteriaceae;g__Salmonella;Other	0	0	0	0	0	0	0	0	1.98086e-05	0	4.95216e-06	9.90432e-06	0	0	0	0	0	0	0	0	0	0	0	0
k__Bacteria;p__Proteobacteria;c__Gammaproteobacteria;o__Enterobacteriales;f__Enterobacteriaceae;g__Shigella;s__boydii	0	0	0	0	0	0	0	0	0	0	0	0	0	0	1.6401e-06	0	4.10025e-07	8.2005e-07	0	0	0	0	0	0
k__Bacteria;p__Proteobacteria;c__Gammaproteobacteria;o__Enterobacteriales;f__Enterobacteriaceae;g__Trabulsiella;	0	0	0	0	0	0	0	1.8668e-05	1.32058e-05	0	7.96845e-06	9.46754e-06	0	0	0	7.01497e-06	1.75374e-06	3.50748e-06	0	0	0	6.03464e-06	1.50866e-06	3.01732e-06
k__Bacteria;p__Proteobacteria;c__Gammaproteobacteria;o__Enterobacteriales;f__Enterobacteriaceae;g__Trabulsiella;Other	0	0	0	0	0	0	0	9.33402e-06	0	0	2.3335e-06	4.66701e-06	0	2.25043e-06	0	2.33832e-06	1.14719e-06	1.32515e-06	0	0	0	0	0	0
k__Bacteria;p__Proteobacteria;c__Gammaproteobacteria;o__Enterobacteriales;f__Enterobacteriaceae;g__Trabulsiella;s__farmeri	0	0	0	0	0	0	7.20736e-06	0	0	0	1.80184e-06	3.60368e-06	0	0	1.6401e-06	0	4.10025e-07	8.2005e-07	0	0	0	0	0	0
k__Bacteria;p__Proteobacteria;c__Gammaproteobacteria;o__Enterobacteriales;f__Enterobacteriaceae;g__Xenorhabdus;s__kozodoii	0	0	0	0	0	0	0	0	0	0	0	0	0	0	0	2.33832e-06	5.84581e-07	1.16916e-06	0	0	0	0	0	0
k__Bacteria;p__Proteobacteria;c__Gammaproteobacteria;o__Enterobacteriales;f__Enterobacteriaceae;g__Yersinia;	0	0	0	0	0	0	0	0	0	0	0	0	0	0	0	0	0	0	0	4.39713e-06	0	0	1.09928e-06	2.19857e-06
k__Bacteria;p__Proteobacteria;c__Gammaproteobacteria;o__Legionellales;f__Francisellaceae;Other;Other	0	0	0	0	0	0	0	0	0	0	0	0	0	2.25043e-06	0	0	5.62608e-07	1.12522e-06	0	0	0	0	0	0
k__Bacteria;p__Proteobacteria;c__Gammaproteobacteria;o__Legionellales;f__Legionellaceae;g__Legionella;	0	0	0	0	0	0	0	0	0	0	0	0	0	0	1.6401e-06	0	4.10025e-07	8.2005e-07	0	0	0	0	0	0
k__Bacteria;p__Proteobacteria;c__Gammaproteobacteria;o__Methylococcales;f__Methylococcaceae;g__Methylocaldum;	0	0	0	0	0	0	0	0	0	0	0	0	0	9.00173e-06	4.9203e-06	0	3.48051e-06	4.35066e-06	0	0	0	0	0	0
k__Bacteria;p__Proteobacteria;c__Gammaproteobacteria;o__Oceanospirillales;f__Halomonadaceae;g__Candidatus_Portiera;	0	0	0	0	0	0	0	0	0	0	0	0	0	0	1.6401e-06	0	4.10025e-07	8.2005e-07	0	0	0	0	0	0
k__Bacteria;p__Proteobacteria;c__Gammaproteobacteria;o__Oceanospirillales;f__Halomonadaceae;g__Halomonas;Other	0	0	0	0	0	0	0	0	0	0	0	0	0	0	1.6401e-06	0	4.10025e-07	8.2005e-07	0	0	0	0	0	0
k__Bacteria;p__Proteobacteria;c__Gammaproteobacteria;o__Pasteurellales;f__Pasteurellaceae;Other;Other	0	0	0	0	0	0	0	0	0	0	0	0	1.022e-05	0	0	0	2.55501e-06	5.11002e-06	0	8.79426e-06	0	0	2.19857e-06	4.39713e-06
k__Bacteria;p__Proteobacteria;c__Gammaproteobacteria;o__Pasteurellales;f__Pasteurellaceae;g__Actinobacillus;s__porcinus	0	0	0	0	0	0	0	0	0	0	0	0	0	0	0	0	0	0	0	1.31914e-05	0	0	3.29785e-06	6.5957e-06
k__Bacteria;p__Proteobacteria;c__Gammaproteobacteria;o__Pasteurellales;f__Pasteurellaceae;g__Aggregatibacter;Other	0	0	0	0	0	0	0	9.33402e-06	0	0	2.3335e-06	4.66701e-06	0	0	0	0	0	0	0	4.39713e-06	0	0	1.09928e-06	2.19857e-06
k__Bacteria;p__Proteobacteria;c__Gammaproteobacteria;o__Pasteurellales;f__Pasteurellaceae;g__Haemophilus;s__parainfluenzae	0	0	0	0	0	0	0	0	0	0	0	0	0	2.25043e-06	0	2.33832e-06	1.14719e-06	1.32515e-06	0	8.79426e-06	1.34412e-05	0	5.55887e-06	6.69331e-06
k__Bacteria;p__Proteobacteria;c__Gammaproteobacteria;o__Pseudomonadales;f__Moraxellaceae;g__Acinetobacter;Other	0	0	0	0	0	0	0	0	0	0	0	0	0	2.25043e-06	1.6401e-05	1.40299e-05	8.17034e-06	8.24375e-06	0	2.19857e-05	1.34412e-05	0	8.85672e-06	1.08054e-05
k__Bacteria;p__Proteobacteria;c__Gammaproteobacteria;o__Pseudomonadales;f__Moraxellaceae;g__Acinetobacter;s__rhizosphaerae	0	0	0	0	0	0	0	0	0	0	0	0	0	2.25043e-06	0	2.33832e-06	1.14719e-06	1.32515e-06	0	8.35455e-05	0	0	2.08864e-05	4.17727e-05
k__Bacteria;p__Proteobacteria;c__Gammaproteobacteria;o__Pseudomonadales;f__Moraxellaceae;g__Acinetobacter;s__schindleri	0	0	0	0	0	0	0	0	0	0	0	0	0	0	0	2.33832e-06	5.84581e-07	1.16916e-06	0	5.27656e-05	0	0	1.31914e-05	2.63828e-05
k__Bacteria;p__Proteobacteria;c__Gammaproteobacteria;o__Pseudomonadales;f__Moraxellaceae;g__Moraxella;	0	0	0	0	0	0	0	0	0	0	0	0	0	0	0	0	0	0	3.59499e-06	4.39713e-06	0	0	1.99803e-06	2.33025e-06
k__Bacteria;p__Proteobacteria;c__Gammaproteobacteria;o__Pseudomonadales;f__Moraxellaceae;g__Perlucidibaca;	0	0	0	0	0	0	0	0	0	0	0	0	0	2.25043e-06	3.2802e-06	9.35329e-06	3.72098e-06	3.99689e-06	0	0	0	0	0	0
k__Bacteria;p__Proteobacteria;c__Gammaproteobacteria;o__Pseudomonadales;f__Moraxellaceae;g__Perlucidibaca;Other	0	0	0	0	0	0	0	0	0	0	0	0	0	0	1.6401e-06	0	4.10025e-07	8.2005e-07	0	0	0	0	0	0
k__Bacteria;p__Proteobacteria;c__Gammaproteobacteria;o__Pseudomonadales;f__Moraxellaceae;g__Psychrobacter;	0	0	0	0	0	0	0	0	0	0	0	0	0	0	0	2.10449e-05	5.26123e-06	1.05225e-05	0	0	0	0	0	0
k__Bacteria;p__Proteobacteria;c__Gammaproteobacteria;o__Pseudomonadales;f__Moraxellaceae;g__Psychrobacter;Other	0	0	0	0	0	0	0	0	0	0	0	0	0	0	0	1.40299e-05	3.50748e-06	7.01497e-06	0	0	0	0	0	0
k__Bacteria;p__Proteobacteria;c__Gammaproteobacteria;o__Pseudomonadales;f__Pseudomonadaceae;;Other	0	0	0	0	0	0	0	0	0	0	0	0	0	9.00173e-06	6.5604e-06	3.27365e-05	1.20747e-05	1.42894e-05	0	0	0	0	0	0
k__Bacteria;p__Proteobacteria;c__Gammaproteobacteria;o__Pseudomonadales;f__Pseudomonadaceae;Other;Other	0	0	0	0	0	0	0	0	0	0	0	0	0	0	4.9203e-06	7.01497e-06	2.98382e-06	3.54995e-06	0	0	0	0	0	0
k__Bacteria;p__Proteobacteria;c__Gammaproteobacteria;o__Pseudomonadales;f__Pseudomonadaceae;g__Azorhizophilus;	0	0	0	0	0	0	0	0	0	0	0	0	0	0	0	2.33832e-06	5.84581e-07	1.16916e-06	0	0	0	0	0	0
k__Bacteria;p__Proteobacteria;c__Gammaproteobacteria;o__Pseudomonadales;f__Pseudomonadaceae;g__Pseudomonas;Other	0	0	0	0	0	0	0	0	0	0	0	0	0	9.00173e-06	1.80411e-05	9.35329e-06	9.09903e-06	7.3672e-06	3.59499e-06	0	0	6.03464e-06	2.40741e-06	2.95287e-06
k__Bacteria;p__Proteobacteria;c__Gammaproteobacteria;o__Pseudomonadales;f__Pseudomonadaceae;g__Pseudomonas;s__alcaligenes	0	0	0	0	0	0	0	0	0	0	0	0	0	0	0	2.33832e-06	5.84581e-07	1.16916e-06	0	0	0	0	0	0
k__Bacteria;p__Proteobacteria;c__Gammaproteobacteria;o__Thiotrichales;f__Piscirickettsiaceae;;Other	0	0	0	0	0	0	0	0	0	0	0	0	0	2.25043e-06	0	0	5.62608e-07	1.12522e-06	0	0	0	0	0	0
k__Bacteria;p__Proteobacteria;c__Gammaproteobacteria;o__Thiotrichales;f__Thiotrichaceae;;Other	0	0	0	0	0	0	0	0	0	0	0	0	0	2.25043e-06	1.6401e-06	0	9.72633e-07	1.15041e-06	0	0	0	0	0	0
k__Bacteria;p__Proteobacteria;c__Gammaproteobacteria;o__Thiotrichales;f__Thiotrichaceae;Other;Other	0	0	0	0	0	0	0	0	0	0	0	0	0	2.25043e-06	0	0	5.62608e-07	1.12522e-06	0	0	0	0	0	0
k__Bacteria;p__Proteobacteria;c__Gammaproteobacteria;o__Thiotrichales;f__Thiotrichaceae;g__Thiothrix;	0	0	0	0	0	0	0	0	0	0	0	0	0	1.12522e-05	4.9203e-06	0	4.04312e-06	5.33646e-06	0	0	0	0	0	0
k__Bacteria;p__Proteobacteria;c__Gammaproteobacteria;o__Xanthomonadales;f__Sinobacteraceae;g__Nevskia;Other	0	0	0	0	0	0	0	0	0	0	0	0	0	2.25043e-06	0	0	5.62608e-07	1.12522e-06	0	0	0	0	0	0
k__Bacteria;p__Proteobacteria;c__Gammaproteobacteria;o__Xanthomonadales;f__Xanthomonadaceae;;Other	0	0	0	0	0	0	0	0	0	0	0	0	0	4.50087e-06	1.47609e-05	2.33832e-06	5.40002e-06	6.50561e-06	7.18998e-06	0	0	0	1.79749e-06	3.59499e-06
k__Bacteria;p__Proteobacteria;c__Gammaproteobacteria;o__Xanthomonadales;f__Xanthomonadaceae;Other;Other	0	0	0	0	0	0	0	0	0	0	0	0	0	2.25043e-06	0	0	5.62608e-07	1.12522e-06	0	4.39713e-06	0	0	1.09928e-06	2.19857e-06
k__Bacteria;p__Proteobacteria;c__Gammaproteobacteria;o__Xanthomonadales;f__Xanthomonadaceae;g__Dokdonella;	0	0	0	0	0	0	0	0	0	0	0	0	0	0	3.2802e-06	0	8.2005e-07	1.6401e-06	0	0	0	0	0	0
k__Bacteria;p__Proteobacteria;c__Gammaproteobacteria;o__Xanthomonadales;f__Xanthomonadaceae;g__Ignatzschineria;	0	0	0	0	0	0	0	0	0	0	0	0	0	4.50087e-06	0	0	1.12522e-06	2.25043e-06	0	0	0	0	0	0
k__Bacteria;p__Proteobacteria;c__Gammaproteobacteria;o__Xanthomonadales;f__Xanthomonadaceae;g__Luteibacter;s__rhizovicinus	0	0	0	0	0	0	0	0	0	0	0	0	0	0	1.6401e-06	0	4.10025e-07	8.2005e-07	0	0	0	0	0	0
k__Bacteria;p__Proteobacteria;c__Gammaproteobacteria;o__Xanthomonadales;f__Xanthomonadaceae;g__Luteimonas;	0	0	0	0	0	0	0	0	0	0	0	0	0	0	0	0	0	0	1.438e-05	2.63828e-05	1.34412e-05	0	1.3551e-05	1.07855e-05
k__Bacteria;p__Proteobacteria;c__Gammaproteobacteria;o__Xanthomonadales;f__Xanthomonadaceae;g__Stenotrophomonas;s__geniculata	0	0	0	0	0	0	0	0	0	0	0	0	0	4.50087e-06	0	0	1.12522e-06	2.25043e-06	0	0	0	0	0	0
k__Bacteria;p__Proteobacteria;c__Gammaproteobacteria;o__Xanthomonadales;f__Xanthomonadaceae;g__Thermomonas;	0	0	0	0	0	0	0	0	0	0	0	0	0	0	1.6401e-06	0	4.10025e-07	8.2005e-07	0	0	0	0	0	0
k__Bacteria;p__Proteobacteria;c__Gammaproteobacteria;o__Xanthomonadales;f__Xanthomonadaceae;g__Thermomonas;Other	0	0	0	0	0	0	0	0	0	0	0	0	0	9.00173e-06	1.6401e-06	0	2.66046e-06	4.29763e-06	0	0	0	0	0	0
k__Bacteria;p__Proteobacteria;c__Gammaproteobacteria;o__Xanthomonadales;f__Xanthomonadaceae;g__Thermomonas;s__fusca	0	0	0	0	0	0	0	0	0	0	0	0	0	6.7513e-06	3.2802e-06	0	2.50787e-06	3.22397e-06	0	0	0	0	0	0
k__Bacteria;p__Proteobacteria;c__Gammaproteobacteria;o__Xanthomonadales;f__Xanthomonadaceae;g__Wohlfahrtiimonas;	0	0	0	0	0	0	0	0	0	0	0	0	0	0	0	2.33832e-06	5.84581e-07	1.16916e-06	0	0	0	0	0	0
k__Bacteria;p__Proteobacteria;c__TA18;o__PHOS-HD29;;Other;Other	0	0	0	0	0	0	0	0	0	0	0	0	0	0	0	0	0	0	0	4.39713e-06	0	0	1.09928e-06	2.19857e-06
k__Bacteria;p__Spirochaetes;c__Spirochaetes;o__Spirochaetales;f__Spirochaetaceae;g__Treponema;	0	0	0	0	0	0	0	0	0	0	0	0	0	2.25043e-06	3.2802e-06	0	1.38266e-06	1.65098e-06	1.79749e-05	4.39713e-06	0	0	5.59302e-06	8.51089e-06
k__Bacteria;p__Synergistetes;c__Synergistia;o__Synergistales;f__Synergistaceae;;Other	0	0	0	0	0	0	0	0	0	0	0	0	0	0	1.6401e-06	0	4.10025e-07	8.2005e-07	0	0	0	0	0	0
k__Bacteria;p__Synergistetes;c__Synergistia;o__Synergistales;f__Synergistaceae;g__vadinCA02;	0	0	0	0	0	0	0	0	0	0	0	0	0	4.50087e-06	1.6401e-06	0	1.53524e-06	2.12288e-06	0	0	0	0	0	0
k__Bacteria;p__TM6;c__SJA-4;;Other;Other;Other	0	0	0	0	0	0	0	0	0	0	0	0	0	0	9.8406e-06	0	2.46015e-06	4.9203e-06	0	0	0	6.03464e-06	1.50866e-06	3.01732e-06
k__Bacteria;p__TM7;c__SC3;;Other;Other;Other	0	0	0	0	0	0	0	0	0	0	0	0	0	0	0	2.33832e-06	5.84581e-07	1.16916e-06	0	0	0	0	0	0
k__Bacteria;p__TM7;c__TM7-1;;Other;Other;Other	0	0	0	0	0	0	0	0	6.60288e-06	0	1.65072e-06	3.30144e-06	0	2.25043e-06	0	0	5.62608e-07	1.12522e-06	0	0	0	0	0	0
k__Bacteria;p__TM7;c__TM7-3;o__Blgi18;;Other;Other	0	0	0	0	0	0	0	0	0	0	0	0	0	2.25043e-06	0	0	5.62608e-07	1.12522e-06	0	0	0	0	0	0
k__Bacteria;p__TM7;c__TM7-3;o__EW055;;Other;Other	0	0	0	0	0	0	0	0	0	0	0	0	0	0	0	2.33832e-06	5.84581e-07	1.16916e-06	0	0	0	0	0	0
k__Bacteria;p__TM7;c__TM7-3;o__EW055;Other;Other;Other	0	0	0	0	0	0	0	0	0	0	0	0	0	0	1.6401e-06	0	4.10025e-07	8.2005e-07	0	0	0	0	0	0
k__Bacteria;p__Verrucomicrobia;c__Opitutae;o__Opitutales;f__Opitutaceae;;Other	0	0	0	0	0	0	0	0	0	0	0	0	0	6.7513e-06	6.5604e-06	0	3.32792e-06	3.84355e-06	0	0	0	0	0	0
k__Bacteria;p__Verrucomicrobia;c__Opitutae;o__Opitutales;f__Opitutaceae;g__Opitutus;	0	0	0	0	0	0	0	0	0	0	0	0	0	0	4.9203e-06	2.33832e-06	1.81466e-06	2.34558e-06	0	0	0	0	0	0
k__Bacteria;p__Verrucomicrobia;c__Opitutae;o__[Cerasicoccales];f__[Cerasicoccaceae];;Other	0	0	0	0	0	0	0	0	0	0	0	0	0	6.7513e-06	8.2005e-06	0	3.73795e-06	4.35657e-06	0	0	0	0	0	0
k__Bacteria;p__Verrucomicrobia;c__Verruco-5;o__WCHB1-41;f__RFP12;;Other	0	0	0	0	0	0	0	0	0	0	0	0	0	2.25043e-06	0	0	5.62608e-07	1.12522e-06	0	0	0	0	0	0
k__Bacteria;p__Verrucomicrobia;c__Verrucomicrobiae;o__Verrucomicrobiales;f__Verrucomicrobiaceae;g__Akkermansia;s__muciniphila	0	0	0	0	0	0	0	0	0	0	0	0	0	0	1.6401e-06	2.57215e-05	6.84041e-06	1.26111e-05	0	0	0	0	0	0
k__Bacteria;p__Verrucomicrobia;c__Verrucomicrobiae;o__Verrucomicrobiales;f__Verrucomicrobiaceae;g__Luteolibacter;	0	0	0	0	0	0	0	0	0	0	0	0	0	4.50087e-06	0	0	1.12522e-06	2.25043e-06	0	0	0	0	0	0
k__Bacteria;p__Verrucomicrobia;c__Verrucomicrobiae;o__Verrucomicrobiales;f__Verrucomicrobiaceae;g__Prosthecobacter;	0	0	0	0	0	0	0	0	0	0	0	0	0	0	1.31208e-05	0	3.2802e-06	6.5604e-06	0	0	0	0	0	0
k__Bacteria;p__Verrucomicrobia;c__Verrucomicrobiae;o__Verrucomicrobiales;f__Verrucomicrobiaceae;g__Prosthecobacter;s__debontii	0	0	0	0	0	0	0	0	0	0	0	0	0	6.7513e-06	0	2.33832e-06	2.27241e-06	3.1829e-06	0	0	0	0	0	0
k__Bacteria;p__Verrucomicrobia;c__[Pedosphaerae];o__[Pedosphaerales];f__Ellin515;;Other	0	0	0	0	0	0	0	0	0	0	0	0	0	2.25043e-06	0	0	5.62608e-07	1.12522e-06	0	0	0	0	0	0
k__Bacteria;p__Verrucomicrobia;c__[Pedosphaerae];o__[Pedosphaerales];f__R4-41B;;Other	0	0	0	0	0	0	0	0	0	0	0	0	0	2.25043e-06	1.6401e-06	0	9.72633e-07	1.15041e-06	0	0	0	0	0	0
k__Bacteria;p__Verrucomicrobia;c__[Pedosphaerae];o__[Pedosphaerales];f__R4-41B;Other;Other	0	0	0	0	0	0	0	0	0	0	0	0	0	0	1.6401e-06	0	4.10025e-07	8.2005e-07	0	0	0	0	0	0
k__Bacteria;p__Verrucomicrobia;c__[Pedosphaerae];o__[Pedosphaerales];f__[Pedosphaeraceae];g__Pedosphaera;Other	0	0	0	0	0	0	0	0	0	0	0	0	0	0	1.6401e-06	0	4.10025e-07	8.2005e-07	0	0	0	0	0	0
k__Bacteria;p__Verrucomicrobia;c__[Spartobacteria];o__[Chthoniobacterales];f__[Chthoniobacteraceae];g__Chthoniobacter;Other	0	0	0	0	0	0	0	0	0	0	0	0	0	2.25043e-06	0	0	5.62608e-07	1.12522e-06	0	0	0	0	0	0
k__Bacteria;p__WS6;c__SC72;o__A-2AF;;Other;Other	0	0	0	0	0	0	0	0	0	0	0	0	0	0	1.6401e-06	0	4.10025e-07	8.2005e-07	0	0	0	0	0	0
k__Bacteria;p__[Thermi];c__Deinococci;o__Deinococcales;f__Deinococcaceae;g__CM44;	0	0	0	0	0	0	0	0	0	0	0	0	0	0	1.6401e-06	0	4.10025e-07	8.2005e-07	0	0	0	0	0	0
k__Bacteria;p__[Thermi];c__Deinococci;o__Deinococcales;f__Deinococcaceae;g__Deinococcus;	0	0	0	0	0	0	0	0	0	0	0	0	0	0	3.2802e-06	4.67665e-06	1.98921e-06	2.36663e-06	0	0	0	0	0	0
k__Bacteria;p__[Thermi];c__Deinococci;o__Deinococcales;f__Deinococcaceae;g__Deinococcus;s__aquatilis	0	0	0	0	0	0	0	0	0	0	0	0	0	0	0	2.33832e-06	5.84581e-07	1.16916e-06	0	0	0	0	0	0
k__Bacteria;p__[Thermi];c__Deinococci;o__Deinococcales;f__Deinococcaceae;g__Deinococcus;s__murrayi	0	0	0	0	0	0	0	0	0	0	0	0	0	0	0	4.67665e-06	1.16916e-06	2.33832e-06	0	0	0	0	0	0
