# Supplementary material for: Effect of Feeding Bacillus subtilis Spores to Broilers Challenged with Salmonella enterica serovar Heidelberg Brazilian Strain UFPR1 on Performance, Immune Response, and Gut Health
Source: Front Vet Sci. 2018 Feb 13;5:13. doi: 10.3389/fvets.2018.00013 (PMC5816941; doi:10.3389/fvets.2018.00013)
Supplement: Supplementary file 2 [file Table_2.xlsx]

## Sheet: Table S2
Table S2_Complete list of cecal microorganisms.
#OTU ID	Control_01	Control_02	Control_03	Control_04	Control media	SD	SH_01	SH_02	SH_03	SH_04	SH media	SD	SH+Pro250_01	SH+Pro250_02	SH+Pro250_03	SH+Pro250_04	SH+Pro250 media	SD	SH+Pro500_01	SH+Pro500_02	SH+Pro500_03	SH+Pro500_04	SH+Pro500 media	SD
k__Bacteria;p__Bacteroidetes;c__Bacteroidia;o__Bacteroidales;f__Prevotellaceae;g__Prevotella;	0.109317	0.0952729	0.193235	0.169877	0.141925	0.0470945	0.0715738	0.130314	0.183784	0.188838	0.143627	0.0548498	0.121751	0.160232	0.173999	0.168015	0.155999	0.0235176	0.133393	0.125295	0.141343	0.17799	0.144505	0.0232648
k__Bacteria;p__Bacteroidetes;c__Bacteroidia;o__Bacteroidales;f__Prevotellaceae;g__Prevotella;s__copri	0.0302233	0.0516594	0.126024	0.155777	0.0909208	0.0596215	0.140299	0.0141468	0.108788	0.0853782	0.0871529	0.0536209	0.0727239	0.0689732	0.136519	0.147135	0.106338	0.0412361	0.0400358	0.0474699	0.152857	0.12631	0.091668	0.0564608
k__Bacteria;p__Bacteroidetes;c__Bacteroidia;o__Bacteroidales;f__[Paraprevotellaceae];g__[Prevotella];	0.0837133	0.130763	0.0379563	0.045758	0.0745476	0.0424732	0.0748239	0.0862634	0.0507619	0.0516609	0.0658775	0.0175709	0.07507	0.0941648	0.0545405	0.0590163	0.0706979	0.0179568	0.0702954	0.102133	0.0654413	0.0538542	0.072931	0.0206538
Unassigned;Other;Other;Other;Other;Other;Other	0.0585911	0.0637101	0.074672	0.0597543	0.0641819	0.00732863	0.0702174	0.0668968	0.0666784	0.0670645	0.0677143	0.00167623	0.0651817	0.0811725	0.0401	0.0510343	0.0593721	0.0177946	0.0900251	0.0708033	0.0548152	0.0673738	0.0707543	0.0145699
k__Bacteria;p__Proteobacteria;c__Gammaproteobacteria;o__Enterobacteriales;f__Enterobacteriaceae;;Other	0.00865867	0.0591711	0.00548977	0.00401823	0.0193344	0.0266283	0.0552261	0.041234	0.00930552	0.0123642	0.0295324	0.0223679	0.0431705	0.0212728	0.012688	0.028217	0.0263371	0.012895	0.114366	0.0386902	0.0144849	0.0268771	0.0486045	0.0449409
k__Bacteria;p__Bacteroidetes;c__Bacteroidia;o__Bacteroidales;f__S24-7;;Other	0.0264084	0.0364534	0.0174136	0.0285949	0.0272176	0.00783092	0.0390726	0.0493119	0.0161591	0.019812	0.0310889	0.015768	0.0391251	0.0434821	0.0223093	0.025472	0.0325971	0.0102908	0.0700958	0.0562344	0.0308286	0.0290747	0.0465584	0.0200062
k__Bacteria;p__Bacteroidetes;c__Bacteroidia;o__Bacteroidales;f__Prevotellaceae;g__Prevotella;s__stercorea	0.0800024	0.0642855	0.0368824	0.0357903	0.0542401	0.0216509	0.054433	0.0907501	0.054444	0.0353102	0.0587343	0.0231704	0.07569	0.0343495	0.0491027	0.0584114	0.0543884	0.0173151	0.0577703	0.0226312	0.0328285	0.0433999	0.0391575	0.015029
k__Bacteria;p__Firmicutes;c__Clostridia;o__Clostridiales;;Other;Other	0.0368021	0.0388964	0.0284394	0.0230815	0.0318049	0.00736401	0.0279529	0.0350723	0.0260337	0.0366276	0.0314216	0.00521188	0.0341965	0.0333034	0.0317845	0.0295127	0.0321993	0.00204922	0.0361637	0.0554009	0.0344177	0.0297135	0.0389239	0.0113174
k__Bacteria;p__Firmicutes;c__Clostridia;o__Clostridiales;f__Ruminococcaceae;;Other	0.0427515	0.0494676	0.0212185	0.0156265	0.032266	0.0163785	0.0499171	0.0580812	0.0190964	0.0261749	0.0383174	0.0186373	0.0607973	0.0604481	0.0191136	0.0214675	0.0404566	0.023306	0.0294615	0.0645039	0.0242148	0.0165133	0.0336734	0.0212304
k__Bacteria;p__Firmicutes;c__Clostridia;o__Clostridiales;f__Veillonellaceae;g__Anaerovibrio;	0.0101693	0.0117676	0.0639795	0.0443044	0.0325552	0.0261966	0.00926154	0.00373041	0.04031	0.0408293	0.0235328	0.0198027	0.0105261	0.0146796	0.0495838	0.037883	0.0281681	0.0186743	0.0283605	0.0140485	0.0361603	0.0552129	0.0334455	0.0171589
k__Bacteria;p__Proteobacteria;c__Gammaproteobacteria;o__Aeromonadales;f__Succinivibrionaceae;g__Succinivibrio;	0.00215098	0.0381795	0.0246253	0.0285014	0.0233643	0.0152477	0.0535136	0.0536733	0.0564273	0.0164109	0.0450063	0.0191104	0.0388129	0.0262673	0.00360797	0.00342667	0.0180287	0.0175217	0.0246806	0.0593159	0.00694992	0.0317729	0.0306798	0.0217587
k__Bacteria;p__Firmicutes;c__Clostridia;o__Clostridiales;f__Veillonellaceae;g__Phascolarctobacterium;	0.0115212	0.0303299	0.0138957	0.018866	0.0186532	0.0083644	0.0216987	0.0323812	0.0256404	0.0127861	0.0231266	0.00818399	0.0320066	0.0179826	0.02718	0.0280228	0.026298	0.00592979	0.0307473	0.0288042	0.0276005	0.0195786	0.0266827	0.00491028
k__Bacteria;p__Firmicutes;c__Clostridia;o__Clostridiales;f__Lachnospiraceae;;Other	0.0112366	0.0245397	0.0306242	0.0272866	0.0234218	0.00849591	0.0154316	0.0152	0.0386279	0.0527027	0.0304906	0.0184406	0.0199417	0.0177801	0.0448848	0.0436437	0.0315626	0.0147019	0.018843	0.00888577	0.0356583	0.0333317	0.0241797	0.0126214
k__Bacteria;p__Firmicutes;c__Clostridia;o__Clostridiales;f__Veillonellaceae;;Other	0.00192111	0.00755279	0.00548977	0.0118678	0.00670787	0.00415274	0.020488	0.0163275	0.0107616	0.00736168	0.0137347	0.0058248	0.0126804	0.0185183	0.0131519	0.0152326	0.0148958	0.00265738	0.0297719	0.0330981	0.0158168	0.00752729	0.0215535	0.0119787
k__Bacteria;p__Bacteroidetes;c__Bacteroidia;o__Bacteroidales;;Other;Other	0.00679777	0.00987707	0.0217647	0.0214929	0.0149831	0.00777685	0.0140299	0.0129868	0.0163181	0.0332782	0.0191533	0.00951887	0.0158472	0.0205937	0.0279102	0.0224291	0.021695	0.0049859	0.0090594	0.0165137	0.0284511	0.0316251	0.0214123	0.010495
k__Bacteria;p__Bacteroidetes;c__Bacteroidia;o__Bacteroidales;f__Porphyromonadaceae;g__Parabacteroides;	0.103959	0.0401385	0.00960942	0.00817144	0.0404695	0.04482	0.043527	0.0624936	0.00959004	0.0192781	0.0337222	0.023909	0.034812	0.0257358	0.0221289	0.0166141	0.0248227	0.00764325	0.0223751	0.031224	0.016547	0.0128665	0.0207531	0.00800332
k__Bacteria;p__Firmicutes;c__Clostridia;o__Clostridiales;f__Lachnospiraceae;Other;Other	0.00580711	0.0106397	0.0334756	0.0274839	0.0193516	0.0132284	0.0142371	0.00765569	0.0442849	0.050068	0.0290614	0.021221	0.00878218	0.0118871	0.0254963	0.0247	0.0177164	0.00862358	0.0105373	0.00673884	0.0217418	0.0417886	0.0202016	0.0157376
k__Bacteria;p__Firmicutes;c__Clostridia;o__Clostridiales;f__Ruminococcaceae;g__Oscillospira;	0.0275304	0.025316	0.010063	0.0176719	0.0201453	0.00793821	0.0266516	0.0311703	0.0211717	0.0203372	0.0248327	0.00506904	0.0309049	0.033624	0.0177907	0.0244788	0.0266996	0.00706946	0.0155177	0.0187566	0.0134974	0.014001	0.0154432	0.00236997
k__Bacteria;p__Proteobacteria;c__Epsilonproteobacteria;o__Campylobacterales;f__Campylobacteraceae;g__Campylobacter;	0.000295555	0.00281289	0.0318462	0.0162079	0.0127907	0.0144969	0.00272246	0.000283028	0.0057239	0.00893734	0.00441668	0.00374622	4.90625e-05	0.00093646	0.052977	0.0016253	0.013897	0.0260614	0.00120447	0.004895	0.0525621	0.000910521	0.014893	0.0251781
k__Bacteria;p__Spirochaetes;c__Spirochaetes;o__Spirochaetales;f__Spirochaetaceae;g__Treponema;	0.00398452	0.00425586	0.0102852	0.00879443	0.00683001	0.00318959	0.00668475	0.00742834	0.00587453	0.0276558	0.0119109	0.0105158	0.00299281	0.00309622	0.0134869	0.00372915	0.00582628	0.00511746	0.0116309	0.00890092	0.00903282	0.0197502	0.0123287	0.00510484
k__Bacteria;p__Cyanobacteria;c__4C0d-2;o__YS2;;Other;Other	0.0038039	0.0161467	0.0444829	0.0530469	0.0293701	0.0232198	0.0149946	0.00307619	0.0257492	0.0193556	0.0157939	0.00955985	0.0164894	0.0186828	0.018435	0.040208	0.0234538	0.0112125	0.00309616	0.00745111	0.0108004	0.0205844	0.010483	0.00743635
k__Bacteria;p__Firmicutes;c__Clostridia;o__Clostridiales;f__Lachnospiraceae;g__Lachnospira;	0.00630518	0.00492712	0.00790602	0.0152423	0.00859515	0.00459557	0.00798609	0.00322003	0.00865279	0.00520053	0.00626486	0.00252115	0.00716312	0.00593091	0.00800625	0.00973824	0.00770963	0.00159851	0.00350996	0.0177463	0.0123895	0.00515326	0.00969976	0.00660721
k__Bacteria;p__Firmicutes;c__Clostridia;o__Clostridiales;f__Veillonellaceae;g__Megasphaera;	0.0154017	0.0122562	0.0167193	0.0176304	0.0155019	0.00234928	0.0146385	0.00766033	0.00498749	0.0103236	0.00940247	0.00411466	0.0145225	0.0109001	0.00585006	0.00969309	0.0102414	0.00357519	0.0129167	0.0077239	0.00580889	0.00784669	0.00857404	0.00304173
k__Bacteria;p__Bacteroidetes;c__Bacteroidia;o__Bacteroidales;f__[Paraprevotellaceae];g__CF231;	0.0064639	0.00504585	0.00314759	0.00597024	0.0051569	0.00146281	0.00848138	0.00962297	0.00564021	0.00713781	0.00772059	0.00171905	0.0131532	0.014165	0.0104545	0.0104109	0.0120459	0.00190809	0.00739679	0.00565779	0.0119788	0.00676932	0.00795066	0.00278
k__Bacteria;p__Proteobacteria;c__Betaproteobacteria;o__Burkholderiales;f__Alcaligenaceae;g__Sutterella;	0.014619	0.0160873	0.0138679	0.0108606	0.0138587	0.00220101	0.00674626	0.00600856	0.0109875	0.0105819	0.00858106	0.00256766	0.00348343	0.00391035	0.00496525	0.010578	0.00573425	0.00328866	0.00373904	0.00445551	0.0157877	0.00657387	0.00763904	0.00556419
k__Bacteria;p__Proteobacteria;c__Betaproteobacteria;o__Tremblayales;;Other;Other	0.0264467	0.00630617	0.00474916	0.00477619	0.0105696	0.0106098	3.23717e-06	0.00523835	0.00215901	0.00355599	0.00273915	0.00221623	0.0183092	0.0274568	0.00874503	4.51471e-06	0.0136289	0.0118686	0.00740418	0.00717833	0.00664703	0.00893359	0.00754078	0.000981284
k__Bacteria;p__Firmicutes;c__Bacilli;o__Lactobacillales;f__Streptococcaceae;g__Streptococcus;	0.000870246	0.00132882	0.011785	0.00151592	0.00387499	0.00528029	0.000375511	0.00024127	0.0200169	0.00582907	0.00661569	0.00930563	0.000660113	0.00149749	0.0106435	0.0100046	0.00570143	0.00535504	0.00240155	0.000646605	0.00513257	0.0187348	0.00672888	0.00821402
k__Bacteria;p__Spirochaetes;c__Spirochaetes;o__Sphaerochaetales;f__Sphaerochaetaceae;g__Sphaerochaeta;	0.00800736	0.0095072	0.00256436	0.00263729	0.00567905	0.00360691	0.000728363	0.00618023	0.00179918	0.00769747	0.00410131	0.00336308	0.0020517	0.00145953	0.00409762	0.00178783	0.00234917	0.00119054	0.000960622	0.0175897	0.00304967	0.00439052	0.00649762	0.00752818
k__Bacteria;p__Firmicutes;c__Erysipelotrichi;o__Erysipelotrichales;f__Erysipelotrichaceae;g__RFN20;	0.00267094	0.00598195	0.0107944	0.00977043	0.00730443	0.00371839	0.00505969	0.00710819	0.00460255	0.00474419	0.00537866	0.00116875	0.0103388	0.00392301	0.0031355	0.00391877	0.00532902	0.00336031	0.00297793	0.0109822	0.00490436	0.00284121	0.00542642	0.00382176
k__Bacteria;p__Firmicutes;c__Clostridia;o__Clostridiales;f__Lachnospiraceae;g__Coprococcus;	0.00161461	0.00122836	0.00544349	0.0123454	0.00515797	0.00515552	0.0020297	0.00151722	0.00322178	0.00589795	0.00316666	0.00195587	0.00522738	0.00304139	0.00606482	0.00450117	0.00470869	0.00128207	0.00207642	0.00453634	0.00942699	0.00562044	0.00541505	0.00305813
k__Bacteria;p__Firmicutes;c__Clostridia;o__Clostridiales;f__Clostridiaceae;;Other	0.0107932	0.00805966	0.00516576	0.00555492	0.00739339	0.00260418	0.00684014	0.00696436	0.0111047	0.00825713	0.00829158	0.00198184	0.00644056	0.00687159	0.00365951	0.00581044	0.00569553	0.00142557	0.00840175	0.00467273	0.00356002	0.00420461	0.00520978	0.00217632
k__Bacteria;p__Firmicutes;c__Clostridia;o__Clostridiales;f__Veillonellaceae;g__Acidaminococcus;	0.0201196	0.0118726	0.00180524	0.00647901	0.0100691	0.00786228	0.00902846	0.00289524	0.00444355	0.00404677	0.00510351	0.00269777	0.0139337	0.0116425	0.00215619	0.0046321	0.00809113	0.00559573	0.00804706	0.00618821	0.00112029	0.00199743	0.00433824	0.00331725
k__Bacteria;p__Fusobacteria;c__Fusobacteriia;o__Fusobacteriales;f__Fusobacteriaceae;g__Fusobacterium;	0.00020251	0.0027033	1.85153e-05	2.07661e-05	0.000736272	0.00131418	0.0238126	0.0034845	1.67365e-05	8.61015e-06	0.00683061	0.011439	0.000303295	0.000628525	1.71808e-05	5.86913e-05	0.000251923	0.000281016	0.00311833	0.00113156	0.0125513	1.43014e-05	0.00420388	0.00571111
k__Bacteria;p__Tenericutes;c__Mollicutes;o__RF39;;Other;Other	0.00203057	0.00171239	0.00278655	0.00248154	0.00225276	0.000475617	0.00286813	0.00324787	0.00243517	0.00458921	0.00328509	0.000930652	0.00441116	0.00146375	0.00367669	0.00498424	0.00363396	0.00154261	0.00503218	0.00390489	0.00349778	0.00409973	0.00413364	0.000649402
k__Bacteria;p__Bacteroidetes;c__Bacteroidia;o__Bacteroidales;f__Bacteroidaceae;g__Bacteroides;	0.0527785	0.00111876	0.00208297	0.00117328	0.0142884	0.0256639	0.00364181	0.0122305	0.000167365	0.00448589	0.0051314	0.00508839	0.00423275	0.00622619	0.00428661	0.000252824	0.00374959	0.00250884	0.000931064	0.00620337	0.00434837	0.00358011	0.00376573	0.00218718
k__Bacteria;p__Firmicutes;c__Erysipelotrichi;o__Erysipelotrichales;f__Erysipelotrichaceae;g__p-75-a5;	0.0168685	0.0037353	0.00197188	0.00205584	0.00615789	0.00718648	0.000139198	0.00950697	0.00510465	0.00405538	0.00470155	0.00385085	0.00257801	0.00453044	0.00675206	0.00499327	0.00471344	0.0017154	0.00756674	0.000646605	0.00390025	0.00201173	0.00353133	0.00300286
k__Bacteria;p__Proteobacteria;c__Deltaproteobacteria;o__Desulfovibrionales;f__Desulfovibrionaceae;g__Desulfovibrio;	0.00496971	0.00455724	0.000222183	8.30642e-05	0.00245805	0.002668	0.00843282	0.00763249	0.000845195	0.000482168	0.00434817	0.00426958	0.0106243	0.00315528	0.0017009	0.00111513	0.00414889	0.00440128	0.00266018	0.00868876	0.00116593	0.000300329	0.0032038	0.00378432
k__Bacteria;p__Bacteroidetes;c__Bacteroidia;o__Bacteroidales;f__Prevotellaceae;g__Prevotella;Other	0.00668283	0.00592716	0.00274026	0.00356138	0.00472791	0.00187718	0.00381015	0.00136874	0.00395819	0.0043223	0.00336484	0.00134802	0.00435318	0.00297811	0.00212183	0.00202711	0.00287006	0.0010773	0.00262324	0.00224796	0.00244803	0.00367545	0.00274867	0.000636593
k__Bacteria;p__Firmicutes;c__Clostridia;o__Clostridiales;f__Ruminococcaceae;Other;Other	0.00409399	0.00681303	0.00175895	0.00200392	0.00366747	0.00234424	0.00293287	0.00777632	0.00218412	0.00281552	0.00392721	0.00258706	0.00497315	0.00896808	0.00238813	0.00232508	0.00466361	0.00312361	0.00297054	0.00291983	0.00219078	0.00166373	0.00243622	0.000626194
k__Bacteria;p__Firmicutes;c__Clostridia;o__Clostridiales;f__Clostridiaceae;g__Clostridium;Other	0.00809493	0.00323299	0.0013979	0.00104869	0.00344363	0.00324549	0.00364829	0.00160073	0.00405861	0.00226447	0.00289303	0.00115385	0.00840752	0.00411705	0.00106521	0.00200905	0.00389971	0.00326479	0.00300749	0.00186909	0.00323638	0.0014206	0.00238339	0.00087722
k__Bacteria;p__Firmicutes;c__Clostridia;o__Clostridiales;f__Ruminococcaceae;g__Faecalibacterium;s__prausnitzii	0.00184448	0.00036531	0.00311056	0.00205584	0.00184405	0.00113072	0.00397524	0.000371185	0.00353141	0.00416731	0.00301129	0.0017801	0.00100355	0.00203321	0.00297228	0.00358468	0.00239843	0.00112777	0.00129314	0.000858772	0.00370939	0.00329885	0.00229004	0.00142298
k__Bacteria;p__Firmicutes;c__Clostridia;o__Clostridiales;Other;Other;Other	0.00428008	0.00380836	0.00264768	0.00246078	0.00329922	0.000884833	0.0037713	0.00157754	0.00498749	0.00463226	0.00374215	0.00153075	0.00286346	0.00275876	0.00231941	0.00272689	0.00266713	0.000239043	0.00192124	0.00280364	0.00223227	0.00201649	0.00224341	0.000395501
k__Bacteria;p__Bacteroidetes;c__Bacteroidia;o__Bacteroidales;f__[Paraprevotellaceae];;Other	0.000766254	0.00267133	0.000731353	0.00134979	0.00137968	0.000906619	0.0022207	0.00178633	0.000527201	0.00148956	0.00150595	0.00071826	0.00312662	0.00330714	0.00177821	0.000762987	0.00224374	0.00119995	0.00215032	0.00404128	0.000979212	0.00158745	0.00218957	0.00132387
k__Bacteria;p__Proteobacteria;c__Deltaproteobacteria;o__Desulfovibrionales;f__Desulfovibrionaceae;g__Desulfovibrio;s__D168	0.000968764	0.00263937	0.000490654	0.00105907	0.00128946	0.000933856	1.29487e-05	0.000431502	1.67365e-05	0.000697422	0.000289652	0.000335383	2.67613e-05	0.00199947	0.000592738	0.00218061	0.00119989	0.00105609	0.00722683	0.00040918	6.22381e-05	0.00103923	0.00218437	0.00338588
k__Bacteria;p__Proteobacteria;c__Gammaproteobacteria;o__Aeromonadales;f__Succinivibrionaceae;g__Succinivibrio;Other	0.000246296	0.000607328	0.0016386	0.00758999	0.00252055	0.00343073	0.00157003	1.85592e-05	0.00312973	0.00304799	0.00194158	0.00146878	0.00171273	0.00317215	0.00467318	0.00320093	0.00318975	0.00120866	0.000421196	0.00050516	0.00417825	0.00290318	0.00200195	0.00185182
k__Bacteria;p__Bacteroidetes;c__Bacteroidia;o__Bacteroidales;f__[Paraprevotellaceae];g__[Prevotella];Other	0.000536378	0.00295445	0.000203668	0.000311491	0.0010015	0.00130932	0.000145673	0.00137802	0.00019247	0.000249694	0.000491465	0.000592568	0.000784999	0.00236646	0.000137446	0.00039278	0.000920421	0.00100014	0.00296315	0.00353107	0.000269698	0.000262192	0.00175653	0.00173672
k__Bacteria;p__Firmicutes;c__Clostridia;o__Clostridiales;f__Ruminococcaceae;g__Ruminococcus;	0.00275304	0.00748429	0.00101834	0.00106945	0.00308128	0.00304398	0.00607293	0.00270501	0.00100419	0.00259166	0.00309345	0.00213268	0.00200264	0.00240021	0.00126279	0.0016253	0.00182273	0.00048934	0.00173651	0.00174785	0.00187959	0.00141107	0.00169376	0.000199333
k__Bacteria;p__Proteobacteria;c__Gammaproteobacteria;o__Pasteurellales;f__Pasteurellaceae;g__Actinobacillus;	0.000722468	0.00246128	0.000481397	0.000218044	0.000970796	0.00101478	0.000760734	0.0113954	0.00067783	0.000327186	0.00329028	0.00540666	0.000423721	0.00169997	0.00109957	0.000604972	0.000957059	0.000571735	0.00495829	0.000899185	0.000203311	0.00044811	0.00162722	0.00223933
k__Bacteria;p__Bacteroidetes;c__Bacteroidia;o__Bacteroidales;f__[Paraprevotellaceae];g__YRC22;	8.75719e-05	0.00073062	3.70305e-05	1.0383e-05	0.000216401	0.000344304	3.23717e-06	0	6.69462e-05	0.000241084	7.78169e-05	0.000113125	0.00109275	5.06195e-05	0.00280047	0	0.000985961	0.00131032	0	0.00103558	0.000195013	0.00506269	0.00157332	0.00236924
k__Bacteria;p__Firmicutes;c__Clostridia;o__Clostridiales;f__Veillonellaceae;g__Veillonella;s__parvula	1.09465e-05	0.000191788	0	0	5.06836e-05	9.42109e-05	3.23717e-06	3.71185e-05	0	4.30507e-05	2.08516e-05	2.23791e-05	0	2.10914e-05	3.43616e-05	4.51471e-06	1.49919e-05	1.57789e-05	1.47788e-05	5.0516e-05	0.00571761	1.90685e-05	0.00145049	0.00284479
k__Bacteria;p__Lentisphaerae;c__[Lentisphaeria];o__Victivallales;f__Victivallaceae;;Other	0.00477267	0.0015891	5.55458e-05	8.30642e-05	0.00162509	0.00221735	0.00106827	0.000454702	2.51048e-05	1.72203e-05	0.000391323	0.000495425	0.00059321	0.000476667	0.000103085	0.000112868	0.000321457	0.000251088	0.000221682	0.00520315	0.000199162	6.67398e-05	0.00142268	0.00252124
k__Bacteria;p__Firmicutes;c__Erysipelotrichi;o__Erysipelotrichales;f__Erysipelotrichaceae;;Other	0.000700575	0.000753452	0.0011572	0.00126673	0.00096949	0.000284356	0.000443492	0.00122027	0.00118829	0.00100739	0.000964861	0.000359996	0.000374659	0.000278407	0.000807498	0.000726869	0.000546858	0.000259522	0.000879339	0.00157105	0.00241484	0.000791343	0.00141414	0.000752752
k__Bacteria;p__Bacteroidetes;c__Bacteroidia;o__Bacteroidales;f__Bacteroidaceae;g__Bacteroides;s__fragilis	6.56789e-05	0.00010046	0	1.0383e-05	4.41306e-05	4.73419e-05	0.000527658	0.000218071	0	0	0.000186432	0.000249633	3.56818e-05	6.74926e-05	0	1.80589e-05	3.03083e-05	2.87529e-05	7.3894e-05	1.01032e-05	0.00541056	0	0.00137364	0.00269148
k__Bacteria;p__Bacteroidetes;c__Bacteroidia;o__Bacteroidales;f__RF16;;Other	3.28395e-05	2.28319e-05	0.00244401	0.0133214	0.00395528	0.00634713	0.000598876	9.27962e-06	0.000150629	0.0018684	0.000656797	0.000845937	2.23011e-05	6.32743e-05	0.00175244	0.00272689	0.00114123	0.0013294	1.47788e-05	7.07224e-05	0.00336086	0.00182581	0.00131804	0.00160054
k__Bacteria;p__Firmicutes;c__Clostridia;o__Clostridiales;f__Lachnospiraceae;g__Blautia;	0.00060753	0.000575363	0.000444366	0.000259576	0.000471709	0.00015805	0.00181605	0.000324787	0.00337241	0.000327186	0.00146011	0.00145557	0.00107937	0.000577905	0.000936354	0.0011964	0.000947508	0.000268369	0.000458143	0.0029956	0.000373428	0.00111074	0.00123448	0.00121942
k__Archaea;p__Euryarchaeota;c__Thermoplasmata;o__E2;f__[Methanomassiliicoccaceae];g__vadinCA11;	0.00898159	0.00486319	0.00128681	0.000363406	0.00387375	0.00391935	0.00231458	0.00638902	0.000234312	0.000404677	0.00233565	0.00286208	0.0011329	0.00299077	0.000120266	0.000406324	0.00116256	0.00129119	0.000362081	0.00373313	0.000286295	0.000333699	0.0011788	0.00170317
k__Bacteria;p__Firmicutes;c__Clostridia;o__Clostridiales;f__Peptostreptococcaceae;;Other	0.00358497	0.0026348	0.00258288	0.00187933	0.0026705	0.000700278	0.0020297	0.00106716	0.00346446	0.00235057	0.00222797	0.00098839	0.00199372	0.000733982	0.00193284	0.00182846	0.00162225	0.000596098	0.000709382	0.00091434	0.00126966	0.00154455	0.00110948	0.000371079
k__Bacteria;p__Firmicutes;c__Clostridia;o__Clostridiales;f__Lachnospiraceae;g__Dorea;	0.00081004	0.00124205	0.000675807	0.000456853	0.000796189	0.000330973	0.000653908	0.00139658	0.00072804	0.00151539	0.00107348	0.000445364	0.00108383	0.000995516	0.00138305	0.00116931	0.00115793	0.000166011	0.000435975	0.00135383	0.00117008	0.000920055	0.000969984	0.000397925
k__Bacteria;p__Proteobacteria;c__Gammaproteobacteria;o__Pasteurellales;f__Pasteurellaceae;g__Actinobacillus;s__porcinus	0.000301028	0.000675824	0.000370305	4.15321e-05	0.000347172	0.000260827	0.000132724	0.00521515	0.000343099	0.000292745	0.00149593	0.0024811	0.000173949	0.0019826	0.000575557	0.000564339	0.00082411	0.000794577	0.00314788	0.000343509	0.000120327	0.000204986	0.000954177	0.00146536
k__Bacteria;p__Firmicutes;c__Clostridia;o__Clostridiales;f__Ruminococcaceae;g__Ruminococcus;s__flavefaciens	8.75719e-05	0.000858479	0.00015738	0.00044647	0.000387475	0.000350338	0.000611825	5.10379e-05	0.000251048	0.000378847	0.000323189	0.000235003	0.00128008	0.000957551	0.000197579	9.02943e-05	0.000631377	0.000579702	0.00118969	0.00226312	0.000141073	0.000171617	0.000941375	0.00100692
k__Bacteria;p__Firmicutes;c__Clostridia;o__Clostridiales;f__Clostridiaceae;Other;Other	0.00215098	0.000881311	0.000611004	0.000622982	0.00106657	0.000733618	0.00109416	0.00103468	0.00128035	0.00055966	0.000992211	0.000306768	0.00217659	0.0016367	0.000481062	0.000781045	0.00126885	0.000778431	0.00150744	0.000666811	0.000780051	0.000653096	0.000901849	0.000407714
k__Bacteria;p__Tenericutes;c__Mollicutes;o__Anaeroplasmatales;f__Anaeroplasmataceae;;Other	0	0.000182655	0.000333275	0.000259576	0.000193876	0.000143134	0.000103589	1.39194e-05	0.000979088	0.000378847	0.000368861	0.000435442	3.12216e-05	1.26549e-05	0.000403749	0.000753957	0.000300396	0.00035197	2.95576e-05	0	0.0031534	0.000286028	0.000867245	0.0015295
k__Bacteria;p__Firmicutes;c__Clostridia;o__Clostridiales;f__Lachnospiraceae;g__Roseburia;Other	3.83127e-05	0.000187221	0.00169415	0.00186895	0.000947156	0.00096802	0.00038846	0.000171673	0.00282848	0.00261749	0.00150152	0.00141581	0.00020071	0.000156077	0.00117688	0.000979693	0.000628341	0.00052607	0.000450753	0.000101032	0.00114933	0.00140154	0.000775663	0.000603334
k__Bacteria;p__Firmicutes;c__Clostridia;o__Clostridiales;f__Lachnospiraceae;g__Roseburia;	7.66254e-05	0.000219186	0.00154602	0.00277227	0.00115353	0.00126584	0.000229839	9.7436e-05	0.0024268	0.00225586	0.00125248	0.00126039	0.000316676	0.000168732	0.00100508	0.00093906	0.000607386	0.000426261	0.000472922	0.000176806	0.000966765	0.00130143	0.000729479	0.000501563
k__Bacteria;p__Proteobacteria;c__Alphaproteobacteria;o__RF32;;Other;Other	0.00156535	8.21948e-05	0.0087392	0.00146401	0.00296269	0.00390999	0.000252499	4.17583e-05	0.00476991	0.00142067	0.00162121	0.00218499	0.000338977	6.74926e-05	0.00291215	0.00189166	0.00130257	0.00134061	0.000258629	0.00163672	0.00041907	0.000352767	0.000666796	0.000649957
k__Bacteria;p__Firmicutes;c__Clostridia;o__Clostridiales;f__Veillonellaceae;g__Schwartzia;Other	0.000213457	6.84957e-05	0	7.26812e-05	8.86583e-05	8.96227e-05	0.000207179	0.00493212	6.69462e-05	6.88812e-05	0.00131878	0.00240979	0.000133807	0.000282625	8.5904e-05	3.1603e-05	0.000133485	0.000107838	5.91152e-05	0.00207621	0.000182565	0.000204986	0.000630719	0.000965792
k__Bacteria;p__Proteobacteria;c__Epsilonproteobacteria;o__Campylobacterales;f__Helicobacteraceae;g__Helicobacter;Other	0.00220024	9.58939e-05	0.000805414	0.000830642	0.000983049	0.000880036	0.00021689	0.00185128	0.00168202	0.00136901	0.0012798	0.000736232	0.000352358	9.70206e-05	0.000103085	6.77207e-05	0.000155046	0.000132444	0.00186213	4.04128e-05	0.000427368	0.000109644	0.000609888	0.000851658
k__Bacteria;p__Firmicutes;c__Clostridia;o__Clostridiales;f__Ruminococcaceae;g__Oscillospira;Other	0.00157082	0.000940674	0.000259214	0.000301108	0.000767954	0.000619459	0.0014373	0.00204616	0.000669462	0.000766303	0.00122981	0.00064247	0.00116412	0.00133298	0.000360797	0.000731384	0.000897319	0.00043832	0.00086456	0.000646605	0.000589187	0.000300329	0.00060017	0.000232439
k__Bacteria;p__Firmicutes;c__Clostridia;o__Clostridiales;f__Peptococcaceae;g__rc4-4;	0.000344814	0.00318733	0	0	0.000883036	0.00154477	0.000683042	0.000914043	8.36827e-06	3.44406e-05	0.000409974	0.000458608	0.00116412	0.00107988	8.5904e-06	6.3206e-05	0.000578949	0.000628399	0.0014631	0.000591037	9.54317e-05	0.000243123	0.000598173	0.000612906
k__Bacteria;p__Proteobacteria;c__Gammaproteobacteria;o__Pasteurellales;f__Pasteurellaceae;g__Actinobacillus;Other	0.000169671	0.00094524	0.000972051	0.000134979	0.000555485	0.000465873	0.000747786	0.00431502	0.000702935	0.000309965	0.00151893	0.00187441	0.000209631	0.000426047	0.00140883	0.000636575	0.000670269	0.000522313	0.00149266	0.000328354	5.39397e-05	0.00048148	0.000589108	0.000627796
k__Bacteria;p__Firmicutes;c__Clostridia;o__Clostridiales;f__Veillonellaceae;g__Mitsuokella;	0.000771727	0.000831081	0.00161083	0.00317721	0.00159771	0.00112026	0.00068628	0.000644934	0.000393309	0.000378847	0.000525842	0.000162374	0.000388039	0.000940678	0.000257712	0.00161627	0.000800674	0.000619104	0.000849781	0.00040918	0.000228206	0.000824713	0.00057797	0.000308538
k__Bacteria;p__Firmicutes;c__Bacilli;o__Turicibacterales;f__Turicibacteraceae;g__Turicibacter;	0.0026381	0.00152517	0.00145345	0.0015886	0.00180133	0.000560574	0.000673331	0.000143834	0.00205023	0.00129152	0.00103973	0.000820849	0.0023104	0.00199947	0.000970715	0.00133184	0.00165311	0.000611246	0.000502479	0.000217219	0.000987511	0.000567288	0.000568624	0.000317977
k__Bacteria;p__Firmicutes;c__Clostridia;o__Clostridiales;f__Clostridiaceae;g__Clostridium;	0.000974237	0.00073062	0.000990566	0.000436087	0.000782878	0.000259966	0.00109416	0.000445422	0.00159834	0.00128291	0.00110521	0.000486552	0.00134699	0.0019151	0.000403749	0.000550795	0.00105416	0.000707903	0.000628099	0.000449593	0.000634828	0.000557754	0.000567568	8.60281e-05
k__Bacteria;p__Firmicutes;c__Clostridia;o__Clostridiales;f__Veillonellaceae;g__Selenomonas;s__ruminantium	0	4.56638e-06	2.77729e-05	0.00668667	0.00167975	0.00333797	0	0	0.00147282	0.00384013	0.00132824	0.00181282	0	4.21829e-06	0.00339321	0.006596	0.00249836	0.00316512	7.3894e-06	1.01032e-05	2.90444e-05	0.00216428	0.000552703	0.00107442
k__Bacteria;p__Firmicutes;c__Bacilli;o__Lactobacillales;f__Lactobacillaceae;g__Lactobacillus;	0.000799094	0.0010183	0.00118498	0.000913707	0.00097902	0.000163911	0.00157974	0.000269109	0.00225106	0.00682785	0.00273194	0.00285195	0.0011552	0.00162404	0.00043811	0.00279461	0.00150299	0.000989589	0.000147788	0.000399077	0.000825692	0.000781809	0.000538591	0.000323405
k__Bacteria;p__Firmicutes;c__Clostridia;o__Clostridiales;f__Veillonellaceae;g__Phascolarctobacterium;Other	0.00021893	0.000812815	0.000259214	0.00023881	0.000382442	0.000287386	0.000585927	0.000835166	0.000476991	0.000258304	0.000539097	0.000239827	0.000860823	0.000662271	0.000240531	0.000347633	0.000527815	0.000285173	0.000775887	0.000808256	0.00031119	0.000209754	0.000526272	0.000309982
k__Bacteria;p__Firmicutes;c__Clostridia;o__Clostridiales;f__Christensenellaceae;;Other	0.000755308	0.000575363	2.77729e-05	8.30642e-05	0.000360377	0.000360424	0.000469389	0.00112283	6.69462e-05	0.000387457	0.000511657	0.000442914	0.000905425	0.00113894	6.01328e-05	7.67501e-05	0.000545312	0.000558875	0.00073894	0.000848669	0.000161819	0.000123945	0.000468343	0.000378786
k__Bacteria;p__Verrucomicrobia;c__Verruco-5;o__WCHB1-41;f__RFP12;;Other	0.000103992	0.000789983	0.00140716	0.000488002	0.000697284	0.000550246	0.000116538	0.000631014	0.00170713	0.00136901	0.000955923	0.000717655	0.000646732	0.000826784	0.00064428	0.00122349	0.000835321	0.000272524	0.00012562	0.000363715	0.000539397	0.000839014	0.000466937	0.000300469
k__Bacteria;p__Firmicutes;c__Bacilli;o__Lactobacillales;f__Streptococcaceae;g__Streptococcus;s__luteciae	3.28395e-05	6.84957e-05	0.000999824	0.000166128	0.000316822	0.000458807	2.91345e-05	2.31991e-05	0.00132219	0.000464948	0.000459867	0.000610964	5.35227e-05	9.70206e-05	0.000601328	0.000627545	0.000344854	0.000311977	0.000214293	3.53612e-05	0.000294594	0.00119178	0.000434007	0.000516672
k__Bacteria;p__Actinobacteria;c__Coriobacteriia;o__Coriobacteriales;f__Coriobacteriaceae;;Other	0.000229876	0.000429239	0.000120349	6.22982e-05	0.000210441	0.000161569	0.000712177	0.000695972	0.000133892	0.000258304	0.000450086	0.000297719	0.000330057	0.000835221	0.000180398	0.000388265	0.000433485	0.000281772	0.000509869	0.00075774	0.000112029	0.000238356	0.000404498	0.000288111
k__Bacteria;p__Proteobacteria;c__Gammaproteobacteria;o__Enterobacteriales;f__Enterobacteriaceae;Other;Other	7.11522e-05	0.000611894	0.000268471	0.000207661	0.000289795	0.000230039	0.000381986	0.000357265	0.000267785	0.000292745	0.000324945	5.35487e-05	0.000280994	0.000291062	7.73136e-05	0.000221221	0.000217648	9.85035e-05	0.00086456	0.000348561	0.000165968	0.000238356	0.000404361	0.000315851
k__Bacteria;p__Firmicutes;c__Erysipelotrichi;o__Erysipelotrichales;f__Erysipelotrichaceae;g__Bulleidia;s__p-1630-c5	0.000580164	0.0016028	0.000129607	0.000477619	0.000697547	0.000633557	3.8846e-05	0.000231991	0.000217575	0.000456338	0.000236187	0.00017105	0.000878664	0.000118112	0.000618509	0.000731384	0.000586667	0.000330032	0.000458143	0.000515263	0.000373428	0.000204986	0.000387955	0.000135182
k__Bacteria;p__Firmicutes;c__Clostridia;o__Clostridiales;f__Ruminococcaceae;g__Faecalibacterium;Other	0.000859299	0.000301381	0.000638777	0.00068528	0.000621184	0.000233374	0.00105208	0.000366545	0.000686198	0.000645761	0.000687646	0.000281469	0.000521846	0.00102926	0.000541195	0.000428898	0.0006303	0.000270454	0.000169956	0.000414231	0.000526949	0.000433808	0.000386236	0.000152342
k__Bacteria;p__Firmicutes;c__Clostridia;o__Clostridiales;f__Veillonellaceae;g__Dialister;	0.000722468	0.000187221	4.62882e-05	0.000207661	0.00029091	0.000296515	0.000184519	0.000153114	5.02096e-05	2.58304e-05	0.000103418	7.72397e-05	0.000303295	0.000852094	6.01328e-05	0.000198647	0.000353542	0.000346968	0.000310355	0.00112651	4.14921e-05	4.29041e-05	0.000380315	0.000513272
k__Bacteria;p__Proteobacteria;c__Betaproteobacteria;o__Burkholderiales;f__Oxalobacteraceae;g__Oxalobacter;s__formigenes	0.000328395	0.000356177	1.85153e-05	0	0.000175772	0.000192757	0.000417595	0.000436142	5.85779e-05	8.61015e-06	0.000230231	0.000228097	0.000472784	0.000404956	0.000188989	6.3206e-05	0.000282484	0.00018977	0.000229071	0.00103053	9.95809e-05	9.05754e-05	0.000362439	0.000449864
k__Bacteria;p__Tenericutes;c__Mollicutes;o__Anaeroplasmatales;f__Anaeroplasmataceae;g__Anaeroplasma;	0	0	0.000175895	0.00169243	0.000467082	0.000821099	0	0	5.85779e-05	0.000464948	0.000130881	0.000224416	0	0	0.000377978	0.000460501	0.00020962	0.000244381	8.86728e-05	0	0.00113688	0.000224055	0.000362402	0.000524475
k__Bacteria;p__Firmicutes;c__Clostridia;o__Clostridiales;f__Lachnospiraceae;g__Roseburia;s__faecis	5.47324e-06	5.93629e-05	0.000972051	0.000830642	0.000466882	0.000505466	0.000145673	2.78389e-05	0.0013975	0.00111932	0.000672583	0.000687607	1.33807e-05	6.74926e-05	0.00042952	0.000406324	0.000229179	0.000219263	0.000155177	2.02064e-05	0.000394175	0.000805644	0.000343801	0.000344543
k__Bacteria;p__Bacteroidetes;c__Bacteroidia;o__Bacteroidales;f__Prevotellaceae;Other;Other	0.000120411	0.00057993	9.25763e-05	6.22982e-05	0.000213804	0.000245235	7.7692e-05	0.000129915	0.000150629	0.000284135	0.000160593	8.78932e-05	7.58238e-05	0.000598997	6.01328e-05	5.41766e-05	0.000197283	0.000267965	0.000354691	0.000464747	0.000149371	0.000338466	0.000326819	0.000130925
k__Bacteria;p__Firmicutes;c__Bacilli;o__Lactobacillales;f__Streptococcaceae;g__Streptococcus;s__alactolyticus	7.11522e-05	8.67612e-05	0.000759126	8.30642e-05	0.000250026	0.000339465	3.23717e-05	0	0.000878668	0.000292745	0.000300946	0.00040683	4.90625e-05	6.74926e-05	0.000386568	0.000433412	0.000234134	0.000204099	0.000177346	1.51548e-05	0.000240654	0.000810411	0.000310891	0.000346289
k__Bacteria;p__Chlamydiae;c__Chlamydiia;o__Chlamydiales;f__Chlamydiaceae;g__Chlamydia;	0.000284609	5.47965e-05	0.00035179	0.00102792	0.000429779	0.000418546	4.20832e-05	1.39194e-05	4.18414e-05	0	2.4461e-05	2.09927e-05	2.67613e-05	0.00221882	0.000120266	0.0001535	0.000629837	0.00106068	0.000184735	0.000934546	0	9.53425e-05	0.000303656	0.000427304
k__Bacteria;p__Bacteroidetes;c__Bacteroidia;o__Bacteroidales;f__Prevotellaceae;;Other	0.000131358	0.00057993	0.000138864	8.30642e-05	0.000233304	0.000232403	7.7692e-05	0.000320147	5.85779e-05	0.000129152	0.000146392	0.000119609	0.000151648	0.00046823	0.000111675	0.000148986	0.000220135	0.000166401	0.000517258	0.000540521	5.80889e-05	6.67398e-05	0.000295652	0.00026951
k__Bacteria;p__Proteobacteria;c__Gammaproteobacteria;o__Enterobacteriales;f__Enterobacteriaceae;g__Proteus;	5.47324e-06	0.000232885	0.000231441	0.000218044	0.000171961	0.000111193	2.58973e-05	2.78389e-05	0.000368204	0.000421897	0.000210959	0.000213699	1.78409e-05	8.43658e-06	0	0.000343118	9.23489e-05	0.000167338	1.47788e-05	0.000596089	0.000224057	0.000319397	0.000288581	0.000241276
k__Bacteria;p__Firmicutes;c__Clostridia;o__Clostridiales;f__[Mogibacteriaceae];;Other	0.000935925	0.000748886	6.48034e-05	5.19151e-05	0.000450382	0.000459094	0.000530896	0.000422223	0.000158997	0.000232474	0.000336147	0.00017075	0.00040142	0.000818348	0.000180398	0.000171559	0.000392931	0.00030289	0.00024385	0.000363715	0.00031119	0.000233589	0.000288086	6.10473e-05
k__Bacteria;p__Proteobacteria;c__Epsilonproteobacteria;o__Campylobacterales;f__Helicobacteraceae;g__Flexispira;	3.28395e-05	0.000127859	0	0	4.01745e-05	6.04711e-05	0.000142435	9.27962e-06	0	8.61015e-06	4.00813e-05	6.83668e-05	2.23011e-05	0.000210914	0	0	5.83039e-05	0.000102282	0.000716772	0.000414231	0	0	0.000282751	0.000349074
k__Bacteria;p__Bacteroidetes;c__Bacteroidia;o__Bacteroidales;f__Rikenellaceae;;Other	0.000257242	0.00010046	0.000129607	8.30642e-05	0.000142593	7.88077e-05	0.000705703	0.000793408	1.67365e-05	3.44406e-05	0.000387572	0.000419575	0.000419261	0.000181386	3.43616e-05	0.000437927	0.000268234	0.000194802	0.000332523	0.000207116	0.000385876	0.000200219	0.000281434	9.24433e-05
k__Bacteria;p__Proteobacteria;c__Betaproteobacteria;o__Burkholderiales;f__Comamonadaceae;Other;Other	0.00059111	0.000401841	0.000129607	1.0383e-05	0.000283235	0.000262618	0.000705703	0.000468621	0.000334731	8.61015e-06	0.000379416	0.000290926	0.00179301	0.000700236	0.000249122	1.35441e-05	0.000688978	0.00078924	0.00062071	0.00037887	8.29841e-05	4.76713e-06	0.000271833	0.000282937
k__Bacteria;p__Firmicutes;c__Clostridia;o__Clostridiales;f__Veillonellaceae;g__Anaerovibrio;Other	0.000191564	0.000228319	0.000435109	0.000332257	0.000296812	0.000109774	0.000391697	6.95972e-05	0.000259416	0.000129152	0.000212466	0.000143389	0.000316676	0.000215133	0.00022335	0.000465015	0.000305044	0.000116167	0.000435975	0.000217219	0.000277997	0.000123945	0.000263784	0.000131117
k__Bacteria;p__Firmicutes;c__Bacilli;o__Lactobacillales;f__Streptococcaceae;g__Streptococcus;Other	3.28395e-05	5.47965e-05	0.000759126	6.22982e-05	0.000227265	0.000354794	9.7115e-06	4.63981e-06	0.000903773	0.000198033	0.00027904	0.000426101	3.12216e-05	8.01475e-05	0.000317845	0.000374721	0.000200984	0.00017055	0.000147788	3.03096e-05	0.000228206	0.000634028	0.000260083	0.000262207
k__Bacteria;p__Firmicutes;c__Clostridia;o__Clostridiales;f__Veillonellaceae;Other;Other	0.000175144	0.000278549	0.000361048	0.000654131	0.000367218	0.000205841	0.000449966	0.000222711	0.000267785	0.000309965	0.000312607	9.82597e-05	0.000414801	0.000366991	0.000274893	0.000582398	0.000409771	0.000128903	0.000391638	0.000303096	0.000128625	0.000204986	0.000257087	0.000114656
k__Bacteria;p__Firmicutes;c__Clostridia;o__Clostridiales;f__Veillonellaceae;g__Mitsuokella;s__multacida	0.000311975	0.00164846	0.000972051	0.00173397	0.00116661	0.00066391	0.000815766	0.000213431	0.000117156	9.47116e-05	0.000310266	0.000340912	0.000490625	0.000700236	0.000197579	0.00079459	0.000545757	0.000264606	0.000332523	0.000181858	8.71333e-05	0.000424274	0.000256447	0.000150758
k__Bacteria;p__Proteobacteria;c__Gammaproteobacteria;o__Aeromonadales;f__Succinivibrionaceae;;Other	0.000175144	0.000228319	6.48034e-05	0.000197278	0.000166386	7.1147e-05	6.47434e-05	0.000129915	0.000133892	6.0271e-05	9.72054e-05	4.01404e-05	0.000178409	0.000139204	6.01328e-05	9.02943e-05	0.00011701	5.23168e-05	0.00011823	0.000762792	9.54317e-05	2.86028e-05	0.000251264	0.000343133
k__Bacteria;p__Firmicutes;c__Erysipelotrichi;o__Erysipelotrichales;f__Erysipelotrichaceae;g__Catenibacterium;	3.83127e-05	9.13275e-05	9.25763e-06	0	3.47245e-05	4.11142e-05	0.000262211	7.88768e-05	5.85779e-05	8.61015e-06	0.000102069	0.000110769	4.0142e-05	8.43658e-06	8.5904e-06	1.80589e-05	1.8807e-05	1.49183e-05	0.000894117	2.02064e-05	7.46857e-05	1.43014e-05	0.000250828	0.00042972
k__Bacteria;p__Firmicutes;c__Erysipelotrichi;o__Erysipelotrichales;f__Erysipelotrichaceae;Other;Other	4.3786e-05	0.000155257	0.00070358	0.000425704	0.000332082	0.000295047	0.00101323	9.27962e-05	0.00038494	0.000198033	0.000422251	0.000412095	0.000637812	0.000215133	0.000154627	8.57796e-05	0.000273338	0.000248663	0.000273408	9.09288e-05	0.000506203	9.05754e-05	0.000240279	0.000197087
k__Bacteria;p__TM7;c__TM7-3;o__CW040;f__F16;;Other	0	0	0.0010276	0.000249193	0.000319197	0.000486657	0	0	8.36827e-05	0.000301355	9.62595e-05	0.000142307	0	8.43658e-06	0.000266302	0.000537251	0.000202997	0.000254817	0	0	0.000759305	0.000176384	0.000233922	0.000359989
k__Bacteria;p__Elusimicrobia;c__Elusimicrobia;o__Elusimicrobiales;f__Elusimicrobiaceae;;Other	1.64197e-05	0.00194071	0.000120349	0.00078911	0.000716647	0.000884962	0	4.63981e-06	0.000225943	0.00233335	0.000640983	0.00113316	0.000142727	0.000611652	0.000412339	0	0.00029168	0.000273377	0.00036947	0.00037887	8.29841e-06	0.000138247	0.000223721	0.000181684
k__Archaea;p__Euryarchaeota;c__Methanobacteria;o__Methanobacteriales;f__Methanobacteriaceae;g__Methanobrevibacter;	0.00122053	0.000369877	2.77729e-05	0	0.000404546	0.000569401	0.000890221	0.0010254	5.02096e-05	0.000223864	0.000547423	0.000482315	0.00079838	0.000366991	3.43616e-05	9.02943e-06	0.000302191	0.000368817	0.000184735	0.000555676	1.24476e-05	0.000123945	0.000219201	0.000235389
k__Bacteria;p__Firmicutes;c__Clostridia;o__Clostridiales;f__Lachnospiraceae;g__Epulopiscium;	2.73662e-05	0.000534266	4.62882e-05	3.11491e-05	0.000159767	0.0002498	0.000139198	0.000106716	0.000175734	3.44406e-05	0.000114022	6.00798e-05	0.000142727	0.000181386	6.87232e-05	3.1603e-05	0.00010611	6.82066e-05	0.000509869	0.00012629	0.000165968	4.76713e-05	0.00021245	0.000204282
k__Bacteria;p__Firmicutes;c__Erysipelotrichi;o__Erysipelotrichales;f__Erysipelotrichaceae;g__[Eubacterium];s__biforme	0.000328395	0.000675824	0.00015738	6.22982e-05	0.000305974	0.000270031	0.000349614	0.000385104	0.000150629	0.000111932	0.00024932	0.000137976	0.000343437	0.000333245	6.87232e-05	8.12648e-05	0.000206668	0.000152187	0.000406417	0.000131342	8.71333e-05	0.000224055	0.000212237	0.000141469
k__Bacteria;p__Proteobacteria;c__Gammaproteobacteria;o__Pasteurellales;f__Pasteurellaceae;g__Aggregatibacter;s__segnis	1.09465e-05	0.00036531	9.25763e-06	0	9.63786e-05	0.000179352	2.58973e-05	0.000417583	8.36827e-06	8.61015e-06	0.000115115	0.000201812	3.12216e-05	1.26549e-05	3.43616e-05	2.70883e-05	2.63316e-05	9.59198e-06	0.000701993	9.59804e-05	2.48952e-05	2.38356e-05	0.000211676	0.000328617
k__Bacteria;p__Proteobacteria;c__Deltaproteobacteria;o__Desulfovibrionales;f__Desulfovibrionaceae;;Other	0.000979711	0.000301381	0.000379563	0.000134979	0.000448908	0.000368273	0.000369037	0.000621735	0.000200839	0.000154983	0.000336648	0.000211163	0.000361278	0.000253097	0.000661461	0.000135441	0.000352819	0.000225484	0.000288187	0.000272787	0.000228206	4.29041e-05	0.000208021	0.000112978
k__Bacteria;p__Firmicutes;c__Clostridia;o__Clostridiales;f__Lachnospiraceae;g__Coprococcus;Other	4.92592e-05	0.000127859	0.000212926	7.26812e-05	0.000115681	7.27224e-05	0.00012625	8.35166e-05	0.000158997	0.000189423	0.000139547	4.53952e-05	0.000294375	0.00014764	0.000103085	0.000207677	0.000188194	8.27489e-05	0.000206903	0.000343509	0.00010373	0.000157315	0.000202864	0.000102794
k__Bacteria;p__Proteobacteria;c__Epsilonproteobacteria;o__Campylobacterales;f__Helicobacteraceae;Other;Other	0.0550389	5.02301e-05	0.000277729	5.19151e-05	0.0138547	0.0274564	0.00012625	0.000315507	0.000368204	0.000662982	0.000368236	0.000222271	4.90625e-05	0.000202478	2.57712e-05	1.80589e-05	7.38426e-05	8.67636e-05	0.000687214	0	7.46857e-05	4.29041e-05	0.000201201	0.000325451
k__Bacteria;p__Firmicutes;c__Clostridia;o__Clostridiales;f__Ruminococcaceae;g__Ruminococcus;Other	6.02057e-05	0.000260283	8.33187e-05	0.000124596	0.000132101	8.95093e-05	0.00023955	0.000227351	0.000100419	0.000180813	0.000187033	6.30456e-05	0.000187329	0.000139204	7.73136e-05	0.000270883	0.000168682	8.16699e-05	0.000103452	0.000323303	0.000282146	9.05754e-05	0.000199869	0.000120065
k__Bacteria;p__Firmicutes;c__Clostridia;o__Clostridiales;f__Veillonellaceae;g__Acidaminococcus;Other	0.000470699	0.000392708	4.62882e-05	0.000155745	0.00026636	0.00019865	0.0003658	0.000102076	0.000200839	0.000154983	0.000205924	0.000113967	0.000548608	0.000582124	6.01328e-05	0.0001535	0.000336091	0.000267823	0.000465532	0.000267735	1.65968e-05	4.29041e-05	0.000198192	0.00021087
k__Bacteria;p__Verrucomicrobia;c__Opitutae;o__[Cerasicoccales];f__[Cerasicoccaceae];;Other	0.000569217	0.000182655	9.25763e-06	0	0.000190283	0.000266225	0.000132724	0.000157754	0	0	7.26194e-05	8.44739e-05	3.56818e-05	0.000531504	0	4.51471e-06	0.000142925	0.000259538	2.21682e-05	0.000747637	2.0746e-05	0	0.000197638	0.000366806
k__Bacteria;p__Actinobacteria;c__Coriobacteriia;o__Coriobacteriales;f__Coriobacteriaceae;g__Collinsella;s__aerofaciens	0.000224403	0.00016439	1.85153e-05	4.15321e-05	0.00011221	9.84616e-05	0.000414357	4.63981e-05	6.69462e-05	8.61015e-05	0.000153451	0.000174692	0.000147187	0.000164513	5.15424e-05	9.02943e-05	0.000113384	5.20076e-05	0.000568984	0.00012629	1.65968e-05	5.72055e-05	0.000192269	0.000255193
k__Bacteria;p__Proteobacteria;c__Gammaproteobacteria;o__Pasteurellales;f__Pasteurellaceae;g__Haemophilus;s__parainfluenzae	0	6.39293e-05	3.70305e-05	1.0383e-05	2.78357e-05	2.86747e-05	6.15062e-05	0.000454702	1.67365e-05	2.58304e-05	0.000139694	0.000210892	2.67613e-05	0.000130767	3.43616e-05	4.51471e-06	4.91011e-05	5.58974e-05	0.000709382	2.02064e-05	2.48952e-05	1.43014e-05	0.000192196	0.000344818
k__Bacteria;p__Bacteroidetes;c__Bacteroidia;o__Bacteroidales;f__[Odoribacteraceae];g__Butyricimonas;	0.00258337	0.00026485	0.000111092	4.15321e-05	0.000750211	0.00122566	0.0024214	0.000914043	1.67365e-05	2.58304e-05	0.000844503	0.00113238	0.000285454	0.000248879	8.5904e-06	4.06324e-05	0.000145889	0.000141439	0.00025124	0.00040918	8.29841e-05	2.38356e-05	0.00019181	0.000174011
k__Bacteria;p__Bacteroidetes;c__Bacteroidia;o__Bacteroidales;Other;Other;Other	0.000229876	0.000242018	9.25763e-05	0.000124596	0.000172267	7.4849e-05	0.000158621	0.000347986	5.85779e-05	8.61015e-05	0.000162822	0.000130456	5.35227e-05	0.000206696	0.000103085	8.12648e-05	0.000111142	6.68534e-05	0.000376859	0.000141445	0.000124476	0.000123945	0.000191681	0.000123719
k__Bacteria;p__Proteobacteria;c__Gammaproteobacteria;o__Enterobacteriales;f__Enterobacteriaceae;g__Escherichia;Other	3.83127e-05	0.000251151	3.70305e-05	7.26812e-05	9.97938e-05	0.000102247	0.00023955	0.000222711	0.000100419	8.61015e-05	0.000162196	8.01093e-05	0.000142727	0.00012233	8.5904e-05	0.000148986	0.000124987	2.84323e-05	0.000347302	0.000197012	6.63873e-05	0.000138247	0.000187237	0.000119333
k__Bacteria;p__Firmicutes;c__Erysipelotrichi;o__Erysipelotrichales;f__Erysipelotrichaceae;g__L7A_E11;	0	4.56638e-06	6.48034e-05	8.30642e-05	3.81085e-05	4.20752e-05	0	0	0.000142261	0.000215254	8.93786e-05	0.000107421	0	0	0.000197579	3.61177e-05	5.84242e-05	9.43194e-05	0	0.000101032	0.000128625	0.000471945	0.000175401	0.000205283
k__Bacteria;p__Firmicutes;c__Clostridia;o__Clostridiales;f__Lachnospiraceae;g__Lachnospira;Other	0.000109465	0.000105027	0.000148122	0.00023881	0.000150356	6.20642e-05	0.000165096	3.71185e-05	0.000150629	9.47116e-05	0.000111889	5.83593e-05	8.92045e-05	9.28023e-05	8.5904e-05	0.000139956	0.000101967	2.54824e-05	7.3894e-05	0.000242477	0.000211609	9.05754e-05	0.000154639	8.48234e-05
k__Bacteria;p__Firmicutes;c__Clostridia;o__Clostridiales;f__Clostridiaceae;g__Clostridium;s__butyricum	0.000585637	0.00021462	0.000120349	0.00010383	0.000256109	0.00022504	0.000262211	0.000120635	0.000284521	0.000111932	0.000194825	9.1217e-05	0.00058875	0.00029528	6.01328e-05	0.000103838	0.000262	0.000240581	0.000214293	0.000106084	0.00020746	8.58083e-05	0.000153411	6.69276e-05
k__Bacteria;p__Proteobacteria;c__Betaproteobacteria;o__Burkholderiales;f__Oxalobacteraceae;Other;Other	5.47324e-06	0	0	1.0383e-05	3.96407e-06	4.99694e-06	1.29487e-05	9.27962e-06	0.000217575	0.000163593	0.000100849	0.000105945	2.67613e-05	2.9528e-05	0	0	1.40723e-05	1.62885e-05	7.3894e-06	2.02064e-05	0.000282146	0.000290795	0.000150134	0.000157554
k__Bacteria;p__Bacteroidetes;c__Bacteroidia;o__Bacteroidales;f__Porphyromonadaceae;g__Parabacteroides;Other	0.00282419	0.000429239	0.000120349	6.22982e-05	0.00085902	0.00131998	0.000207179	0.00048254	5.85779e-05	0.000129152	0.000219362	0.000185653	0.000138267	6.32743e-05	0.000120266	8.57796e-05	0.000101897	3.37227e-05	0.000310355	0.000101032	0.00010373	6.19726e-05	0.000144272	0.000112354
k__Bacteria;p__Proteobacteria;c__Gammaproteobacteria;o__Enterobacteriales;f__Enterobacteriaceae;g__Escherichia;s__coli	3.28395e-05	9.58939e-05	2.77729e-05	3.11491e-05	4.69138e-05	3.27212e-05	0.000119775	0.000153114	2.51048e-05	8.61015e-05	9.60238e-05	5.4624e-05	0.000133807	0.000105457	4.2952e-05	4.96618e-05	8.29694e-05	4.39732e-05	0.000288187	5.0516e-05	5.39397e-05	0.00013348	0.00013153	0.000111248
k__Bacteria;p__Proteobacteria;c__Gammaproteobacteria;o__Pasteurellales;f__Pasteurellaceae;Other;Other	9.30451e-05	0.000114159	6.48034e-05	3.11491e-05	7.57893e-05	3.5979e-05	3.23717e-05	0.000296948	1.67365e-05	8.61015e-06	8.86666e-05	0.000139204	3.12216e-05	5.9056e-05	0.000188989	5.41766e-05	8.33607e-05	7.14568e-05	0.000347302	0.000101032	1.24476e-05	3.8137e-05	0.00012473	0.000152977
k__Bacteria;p__Firmicutes;c__Clostridia;o__Clostridiales;f__Veillonellaceae;g__Veillonella;s__dispar	0	1.36991e-05	0	0	3.42478e-06	6.84957e-06	3.23717e-06	0	0	0	8.09292e-07	1.61858e-06	0	4.21829e-06	8.5904e-06	0	3.20217e-06	4.10582e-06	7.3894e-06	1.01032e-05	0.000481308	0	0.0001247	0.000237777
k__Bacteria;p__Firmicutes;c__Clostridia;o__Clostridiales;f__Lachnospiraceae;g__Butyrivibrio;	1.64197e-05	3.19646e-05	2.77729e-05	2.07661e-05	2.42308e-05	6.96122e-06	1.29487e-05	1.39194e-05	3.34731e-05	4.30507e-05	2.5848e-05	1.48634e-05	8.92045e-06	6.32743e-05	0.00020617	4.06324e-05	7.97492e-05	8.71787e-05	2.21682e-05	2.02064e-05	0.000381727	5.24384e-05	0.000119135	0.000175682
k__Bacteria;p__Fibrobacteres;c__Fibrobacteria;o__Fibrobacterales;f__Fibrobacteraceae;g__Fibrobacter;	0	0	6.48034e-05	0.000145362	5.25415e-05	6.90104e-05	0	0	0.000175734	0.000344406	0.000130035	0.000165188	0	0	0.000180398	8.12648e-05	6.54158e-05	8.56945e-05	7.3894e-06	0	0.000336086	0.000128712	0.000118047	0.000156881
k__Bacteria;p__Synergistetes;c__Synergistia;o__Synergistales;f__Dethiosulfovibrionaceae;g__Pyramidobacter;Other	1.09465e-05	0	0.000499912	0.000332257	0.000210779	0.00024679	9.7115e-06	0.000139194	0.00048536	0.000361626	0.000248973	0.000214373	0	0	0.00043811	0.000361177	0.000199822	0.000232862	7.3894e-06	5.0516e-06	0.000327787	0.000128712	0.000117235	0.000151784
k__Bacteria;p__Firmicutes;c__Clostridia;o__Clostridiales;f__Lachnospiraceae;g__Anaerostipes;	9.85184e-05	0.000114159	1.85153e-05	1.0383e-05	6.0394e-05	5.35385e-05	0.000466152	3.71185e-05	2.51048e-05	4.30507e-05	0.000142857	0.00021566	0.000214091	0.000160295	4.2952e-05	3.61177e-05	0.000113364	8.8078e-05	7.3894e-05	0.000207116	4.97905e-05	0.00013348	0.00011607	7.01527e-05
k__Bacteria;p__Proteobacteria;c__Betaproteobacteria;o__Burkholderiales;f__Oxalobacteraceae;g__Ralstonia;	5.47324e-06	9.13275e-06	0	0	3.6515e-06	4.47325e-06	6.47434e-06	1.39194e-05	0.000476991	0.000361626	0.000214753	0.00024087	1.78409e-05	1.26549e-05	8.5904e-06	4.51471e-06	1.09002e-05	5.69683e-06	0	0	0.000178416	0.000247891	0.000106577	0.00012629
k__Bacteria;p__Firmicutes;c__Clostridia;o__Clostridiales;f__Veillonellaceae;g__Mitsuokella;Other	0.000109465	0.000369877	0.000314759	0.000269959	0.000266015	0.000112081	0.000294582	9.27962e-05	5.02096e-05	1.72203e-05	0.000113702	0.000124492	0.00019179	0.000274189	2.57712e-05	0.000207677	0.000174857	0.000105605	0.000162567	0.000151548	2.48952e-05	6.19726e-05	0.000100246	6.74744e-05
k__Bacteria;p__Firmicutes;c__Clostridia;o__Clostridiales;f__Clostridiaceae;g__SMB53;Other	0.000235349	0.000196354	0.000138864	0.000124596	0.000173791	5.1441e-05	0.000220127	4.17583e-05	0.000225943	0.000120542	0.000152093	8.80374e-05	0.000156108	8.01475e-05	8.5904e-05	9.93237e-05	0.000105371	3.47658e-05	0.000103452	0.000141445	9.12825e-05	6.19726e-05	9.95379e-05	3.29181e-05
k__Bacteria;p__Proteobacteria;c__Gammaproteobacteria;o__Pasteurellales;f__Pasteurellaceae;g__Haemophilus;s__parasuis	5.47324e-05	0.000155257	9.25763e-06	4.15321e-05	6.51948e-05	6.30067e-05	2.91345e-05	0.000900123	2.51048e-05	0	0.000238591	0.00044121	2.67613e-05	8.43658e-05	6.87232e-05	3.61177e-05	5.3992e-05	2.70837e-05	0.00024385	8.58772e-05	8.29841e-06	5.24384e-05	9.76161e-05	0.000102536
k__Bacteria;p__Firmicutes;c__Bacilli;o__Lactobacillales;f__Lactobacillaceae;g__Lactobacillus;s__mucosae	0	1.36991e-05	0.000101834	7.26812e-05	4.70536e-05	4.82501e-05	6.47434e-06	0	0.000117156	0.000292745	0.000104094	0.000136778	6.69034e-05	0.000177168	2.57712e-05	5.41766e-05	8.10048e-05	6.63745e-05	2.21682e-05	2.02064e-05	0.000165968	0.000171617	9.49898e-05	8.52548e-05
k__Bacteria;p__Firmicutes;c__Clostridia;o__Clostridiales;f__Lachnospiraceae;g__Blautia;Other	6.02057e-05	0.00016439	0.000111092	1.0383e-05	8.65175e-05	6.62236e-05	0.000246025	3.24787e-05	0.000326363	4.30507e-05	0.000161979	0.000147196	0.000133807	7.17109e-05	8.5904e-05	0.000126412	0.000104458	3.03312e-05	7.3894e-05	0.000161651	4.56413e-05	9.53425e-05	9.41323e-05	4.94006e-05
k__Bacteria;p__Bacteroidetes;c__Bacteroidia;o__Bacteroidales;f__Bacteroidaceae;g__Bacteroides;s__acidifaciens	0	0	0	0	0	0	0	0	0	0	0	0	0	0	0	0	0	0	0	0	0.000352682	0	8.81706e-05	0.000176341
k__Bacteria;p__Bacteroidetes;c__Bacteroidia;o__Bacteroidales;f__[Paraprevotellaceae];Other;Other	0.000109465	2.28319e-05	0.000111092	0.000197278	0.000110166	7.12204e-05	3.23717e-06	0.000111355	9.2051e-05	4.30507e-05	6.24236e-05	4.88209e-05	4.46022e-05	6.32743e-05	4.2952e-05	5.41766e-05	5.12513e-05	9.41981e-06	2.21682e-05	5.0516e-05	0.000132775	0.000128712	8.35428e-05	5.57425e-05
k__Bacteria;p__Proteobacteria;c__Alphaproteobacteria;o__Rickettsiales;;Other;Other	4.3786e-05	0.000269416	0	0	7.83005e-05	0.000129072	6.47434e-06	0.000849085	8.36827e-06	2.58304e-05	0.00022244	0.000417855	0.00020517	0.00110941	0	0	0.000328645	0.000529419	0.000192124	0.000136393	0	0	8.21294e-05	9.7526e-05
k__Bacteria;p__Firmicutes;c__Erysipelotrichi;o__Erysipelotrichales;f__Erysipelotrichaceae;g__Bulleidia;	5.47324e-05	5.93629e-05	1.85153e-05	1.0383e-05	3.57484e-05	2.48892e-05	0.000158621	0.000811967	0	0	0.000242647	0.000386842	6.69034e-05	0.000793038	0	2.25736e-05	0.000220629	0.000382617	0.000214293	8.08256e-05	1.65968e-05	9.53425e-06	8.03123e-05	9.49038e-05
k__Bacteria;p__Firmicutes;c__Clostridia;o__Clostridiales;f__Veillonellaceae;g__Selenomonas;	0	0	4.62882e-05	8.30642e-05	3.23381e-05	4.02461e-05	2.58973e-05	2.31991e-05	7.53144e-05	0.000111932	5.90857e-05	4.26044e-05	1.33807e-05	4.21829e-05	4.2952e-05	0.000112868	5.28458e-05	4.23152e-05	0.000199514	4.04128e-05	3.31936e-05	4.76713e-05	8.01979e-05	7.97632e-05
k__Bacteria;p__Firmicutes;c__Clostridia;o__Clostridiales;f__Ruminococcaceae;g__Ruminococcus;s__bromii	7.11522e-05	0.00015069	0.000101834	6.22982e-05	9.64937e-05	3.99054e-05	8.74035e-05	0.000310867	5.85779e-05	0.000137762	0.000148653	0.000112985	0.000115966	7.59292e-05	4.2952e-05	0.000243795	0.00011966	8.79764e-05	5.17258e-05	0.000161651	2.90444e-05	6.67398e-05	7.72903e-05	5.83361e-05
k__Bacteria;p__Proteobacteria;c__Gammaproteobacteria;o__Pasteurellales;f__Pasteurellaceae;g__Actinobacillus;s__parahaemolyticus	5.47324e-06	9.58939e-05	2.77729e-05	0	3.2285e-05	4.40743e-05	5.50319e-05	0.000566057	7.53144e-05	8.61015e-06	0.000176253	0.000261365	3.56818e-05	5.48377e-05	2.57712e-05	1.80589e-05	3.35874e-05	1.58975e-05	0.000192124	7.5774e-05	4.14921e-06	1.90685e-05	7.2779e-05	8.53369e-05
k__Bacteria;p__Proteobacteria;c__Gammaproteobacteria;o__Enterobacteriales;Other;Other;Other	5.47324e-06	7.76284e-05	0	0	2.07754e-05	3.79897e-05	3.23717e-05	5.10379e-05	0	0	2.08524e-05	2.52554e-05	3.56818e-05	3.37463e-05	0	0	1.7357e-05	2.00577e-05	0.000258629	2.5258e-05	0	0	7.09717e-05	0.00012567
k__Bacteria;p__Planctomycetes;c__Planctomycetia;o__Pirellulales;f__Pirellulaceae;;Other	0	0	2.77729e-05	4.15321e-05	1.73263e-05	2.07802e-05	0	0	0	0.000103322	2.58304e-05	5.16609e-05	0	0.000683363	0.000188989	4.51471e-06	0.000219217	0.000321713	1.47788e-05	0	0.0002614	0	6.90447e-05	0.000128426
k__Bacteria;p__Firmicutes;c__Clostridia;o__Clostridiales;f__Lachnospiraceae;g__Butyrivibrio;Other	0.000114938	3.19646e-05	9.25763e-06	0	3.90401e-05	5.23504e-05	5.17947e-05	2.78389e-05	0	0	1.99084e-05	2.49821e-05	0.000263153	0.000223569	0	0	0.000121681	0.000141431	8.86728e-05	0.000181858	4.14921e-06	0	6.86699e-05	8.581e-05
k__Bacteria;p__Proteobacteria;c__Betaproteobacteria;o__Burkholderiales;f__Comamonadaceae;;Other	2.73662e-05	9.58939e-05	3.70305e-05	7.26812e-05	5.8243e-05	3.17773e-05	6.79805e-05	8.35166e-05	6.69462e-05	8.61015e-05	7.61362e-05	1.00788e-05	6.24431e-05	8.01475e-05	0.000120266	5.86913e-05	8.03869e-05	2.81842e-05	2.21682e-05	8.58772e-05	6.22381e-05	0.00010011	6.75983e-05	3.4077e-05
k__Bacteria;p__Proteobacteria;c__Gammaproteobacteria;o__Enterobacteriales;f__Enterobacteriaceae;g__Serratia;	1.09465e-05	0.000456638	1.85153e-05	2.07661e-05	0.000126716	0.000219988	6.15062e-05	7.88768e-05	5.02096e-05	6.88812e-05	6.48685e-05	1.20902e-05	7.13636e-05	0.000126549	2.57712e-05	6.3206e-05	7.17224e-05	4.15936e-05	0.000110841	9.59804e-05	2.90444e-05	3.33699e-05	6.73089e-05	4.21629e-05
k__Bacteria;p__Tenericutes;c__RF3;o__ML615J-28;;Other;Other	5.47324e-05	0.000200921	3.70305e-05	2.07661e-05	7.83624e-05	8.28745e-05	0.000207179	0.000695972	2.51048e-05	5.16609e-05	0.000244979	0.000311202	0.000124886	2.9528e-05	1.71808e-05	9.02943e-06	4.51561e-05	5.38173e-05	0	0.000141445	0.000112029	1.43014e-05	6.69437e-05	7.03224e-05
k__Bacteria;p__Proteobacteria;Other;Other;Other;Other;Other	0	7.3062e-05	0	0	1.82655e-05	3.6531e-05	3.23717e-05	5.56777e-05	8.36827e-06	1.72203e-05	2.84095e-05	2.07051e-05	0.000133807	0.000143422	8.5904e-06	9.02943e-06	7.37121e-05	7.50455e-05	0.000155177	4.54644e-05	4.14921e-06	5.72055e-05	6.54991e-05	6.39692e-05
k__Bacteria;p__Proteobacteria;c__Betaproteobacteria;o__Burkholderiales;f__Alcaligenaceae;g__Sutterella;Other	0.000103992	4.10974e-05	3.70305e-05	0.000145362	8.18705e-05	5.2261e-05	4.20832e-05	2.78389e-05	6.69462e-05	6.88812e-05	5.14374e-05	1.99098e-05	5.35227e-05	6.32743e-05	3.43616e-05	0.000130927	7.05213e-05	4.2023e-05	2.95576e-05	2.02064e-05	0.000136924	7.15069e-05	6.45487e-05	5.31576e-05
k__Bacteria;p__Firmicutes;c__Clostridia;o__Clostridiales;f__Peptococcaceae;;Other	6.02057e-05	5.93629e-05	9.25763e-06	0	3.22066e-05	3.20694e-05	2.91345e-05	6.49574e-05	1.67365e-05	3.44406e-05	3.63173e-05	2.04839e-05	0.000102585	7.59292e-05	1.71808e-05	7.22354e-05	6.69826e-05	3.58487e-05	2.95576e-05	4.04128e-05	0.00010373	8.10411e-05	6.36854e-05	3.46945e-05
k__Bacteria;p__Bacteroidetes;c__Bacteroidia;o__Bacteroidales;f__Bacteroidaceae;g__Bacteroides;s__plebeius	3.28395e-05	1.82655e-05	0	0	1.27762e-05	1.59073e-05	3.56088e-05	1.39194e-05	0	0	1.23821e-05	1.68174e-05	4.46022e-06	1.26549e-05	8.5904e-06	0	6.42637e-06	5.43572e-06	0.00025124	0	0	0	6.28099e-05	0.00012562
k__Bacteria;p__Firmicutes;c__Clostridia;o__Clostridiales;f__Lachnospiraceae;g__Lachnobacterium;Other	1.64197e-05	2.28319e-05	0.000296244	0.000269959	0.000151364	0.000152518	4.85575e-05	2.31991e-05	0.000343099	0.000482168	0.000224256	0.000225045	3.12216e-05	2.10914e-05	0.000128856	0.000307001	0.000122042	0.000132534	3.6947e-05	5.0516e-06	0.000112029	9.53425e-05	6.23424e-05	4.99496e-05
k__Bacteria;Other;Other;Other;Other;Other;Other	1.09465e-05	5.93629e-05	2.77729e-05	0	2.45206e-05	2.58849e-05	7.44549e-05	2.31991e-05	2.51048e-05	2.58304e-05	3.71473e-05	2.48965e-05	2.67613e-05	2.53097e-05	1.71808e-05	2.70883e-05	2.4085e-05	4.66728e-06	0.000162567	3.53612e-05	1.65968e-05	3.33699e-05	6.19737e-05	6.7588e-05
k__Bacteria;p__Cyanobacteria;c__Chloroplast;o__Streptophyta;;Other;Other	7.66254e-05	6.39293e-05	9.25763e-06	0	3.74531e-05	3.84412e-05	5.8269e-05	2.78389e-05	8.36827e-06	8.61015e-06	2.57716e-05	2.35071e-05	0.000120426	1.68732e-05	0	2.25736e-05	3.99682e-05	5.44882e-05	0.000110841	0.000121238	8.29841e-06	4.76713e-06	6.12862e-05	6.33826e-05
k__Bacteria;p__Firmicutes;c__Clostridia;o__Clostridiales;f__Lachnospiraceae;g__[Ruminococcus];	3.83127e-05	0.000168956	2.77729e-05	7.26812e-05	7.69307e-05	6.42769e-05	2.26602e-05	0.000148474	8.36827e-06	1.72203e-05	4.91807e-05	6.6457e-05	6.24431e-05	0.000185605	8.5904e-06	4.06324e-05	7.43177e-05	7.74179e-05	8.12834e-05	0.000111135	2.48952e-05	1.90685e-05	5.90956e-05	4.46178e-05
k__Bacteria;p__Actinobacteria;c__Actinobacteria;o__Bifidobacteriales;f__Bifidobacteriaceae;g__Bifidobacterium;s__thermacidophilum	2.73662e-05	4.56638e-05	0.000101834	0.000186895	9.04396e-05	7.16857e-05	0	0	0	0	0	0	8.0284e-05	0.000248879	3.43616e-05	0.000130927	0.000123613	9.23549e-05	7.3894e-06	7.07224e-05	0.000149371	4.76713e-06	5.80626e-05	6.80827e-05
k__Bacteria;p__Proteobacteria;c__Gammaproteobacteria;o__Enterobacteriales;f__Enterobacteriaceae;g__Klebsiella;	2.1893e-05	0.000146124	3.70305e-05	1.0383e-05	5.38576e-05	6.24714e-05	0.000103589	0.000167033	5.85779e-05	7.74913e-05	0.000101673	4.73201e-05	2.23011e-05	0.00012233	8.5904e-06	4.51471e-06	3.94341e-05	5.57854e-05	0.000155177	4.04128e-05	8.29841e-06	2.38356e-05	5.69311e-05	6.67973e-05
k__Bacteria;p__Firmicutes;c__Clostridia;o__Clostridiales;f__Peptostreptococcaceae;Other;Other	0.000153251	0.000159823	0.000175895	0.000186895	0.000168966	1.52753e-05	0.000165096	4.17583e-05	0.000267785	0.000137762	0.0001531	9.29672e-05	0.000124886	7.17109e-05	6.87232e-05	9.93237e-05	9.1161e-05	2.63678e-05	3.6947e-05	7.07224e-05	6.22381e-05	5.72055e-05	5.67783e-05	1.43493e-05
k__Bacteria;p__Firmicutes;c__Clostridia;o__Clostridiales;f__Veillonellaceae;g__Selenomonas;Other	0	4.56638e-06	9.25763e-06	0.00034264	8.9116e-05	0.000169058	3.23717e-05	2.78389e-05	0.000167365	0.000266915	0.000123623	0.000115394	2.23011e-05	6.32743e-05	0.000146037	0.000297971	0.000132396	0.000121792	4.43364e-05	5.55676e-05	8.29841e-06	0.000114411	5.56534e-05	4.40569e-05
k__Bacteria;p__Proteobacteria;c__Deltaproteobacteria;o__GMD14H09;;Other;Other	0	0	0.000416593	3.11491e-05	0.000111936	0.000203635	0	0	0.000518833	0.00177369	0.000573131	0.000836909	0	0	0.000481062	0.000135441	0.000154126	0.000227117	0	0	4.97905e-05	0.000162082	5.29682e-05	7.64357e-05
k__Bacteria;p__Proteobacteria;c__Gammaproteobacteria;o__Pasteurellales;f__Pasteurellaceae;g__Aggregatibacter;	5.47324e-06	2.73983e-05	1.85153e-05	0	1.28467e-05	1.24269e-05	3.56088e-05	4.17583e-05	1.67365e-05	8.61015e-06	2.56785e-05	1.55827e-05	3.56818e-05	0.000101239	8.5904e-05	4.96618e-05	6.81216e-05	3.05836e-05	0.000140399	1.01032e-05	2.90444e-05	2.38356e-05	5.08455e-05	6.02343e-05
k__Bacteria;p__Bacteroidetes;c__Bacteroidia;o__Bacteroidales;f__Bacteroidaceae;g__Bacteroides;s__ovatus	2.1893e-05	0	0	0	5.47324e-06	1.09465e-05	4.20832e-05	4.63981e-06	8.36827e-06	0	1.37728e-05	1.91815e-05	0	0	0	0	0	0	0	0	0.000195013	0	4.87532e-05	9.75063e-05
k__Bacteria;p__Firmicutes;c__Bacilli;o__Lactobacillales;f__Lactobacillaceae;g__Lactobacillus;s__ruminis	1.09465e-05	3.6531e-05	6.48034e-05	0	2.80702e-05	2.88795e-05	1.61858e-05	0	1.67365e-05	3.44406e-05	1.68407e-05	1.40689e-05	1.33807e-05	6.32743e-05	0	1.35441e-05	2.25498e-05	2.78816e-05	1.47788e-05	0.000101032	1.24476e-05	6.67398e-05	4.87496e-05	4.293e-05
k__Bacteria;p__Fusobacteria;c__Fusobacteriia;o__Fusobacteriales;f__Fusobacteriaceae;Other;Other	0	1.82655e-05	0	0	4.56638e-06	9.13275e-06	0.000242788	2.31991e-05	0	0	6.64967e-05	0.000118035	0	0	0	0	0	0	8.86728e-05	1.01032e-05	9.12825e-05	0	4.75146e-05	4.92168e-05
k__Bacteria;p__WPS-2;;Other;Other;Other;Other	1.09465e-05	0	0	1.0383e-05	5.33238e-06	6.1616e-06	0	0	1.67365e-05	0	4.18414e-06	8.36827e-06	0	0	0	0	0	0	8.12834e-05	9.59804e-05	1.24476e-05	0	4.74279e-05	4.82237e-05
k__Bacteria;p__Firmicutes;c__Clostridia;o__Clostridiales;f__Lachnospiraceae;g__Coprococcus;s__eutactus	5.47324e-06	4.56638e-06	9.25763e-05	5.19151e-05	3.86328e-05	4.22153e-05	6.47434e-06	6.49574e-05	0.000125524	0.000103322	7.50694e-05	5.21262e-05	7.58238e-05	1.68732e-05	9.44944e-05	0.000130927	7.95295e-05	4.76276e-05	7.3894e-06	4.04128e-05	1.24476e-05	0.000128712	4.72406e-05	5.62226e-05
k__Bacteria;p__Bacteroidetes;c__Bacteroidia;o__Bacteroidales;f__Bacteroidaceae;g__Bacteroides;Other	8.75719e-05	1.82655e-05	9.25763e-06	0	2.87738e-05	3.99018e-05	5.17947e-05	8.35166e-05	8.36827e-06	1.72203e-05	4.0225e-05	3.44097e-05	3.56818e-05	2.10914e-05	3.43616e-05	9.02943e-06	2.50411e-05	1.25442e-05	1.47788e-05	5.0516e-05	9.54317e-05	2.38356e-05	4.61405e-05	3.61932e-05
k__Bacteria;p__Deferribacteres;c__Deferribacteres;o__Deferribacterales;f__Deferribacteraceae;g__Mucispirillum;s__schaedleri	2.73662e-05	0.000273983	0.000731353	7.26812e-05	0.000276346	0.000321718	9.38779e-05	4.63981e-06	7.53144e-05	0.000146373	8.00512e-05	5.85918e-05	0	0.000999734	6.87232e-05	5.41766e-05	0.000280659	0.000480295	2.21682e-05	1.51548e-05	7.46857e-05	7.15069e-05	4.58789e-05	3.15848e-05
k__Bacteria;p__Firmicutes;c__Erysipelotrichi;o__Erysipelotrichales;f__Erysipelotrichaceae;g__Coprobacillus;	2.73662e-05	0	9.25763e-06	0	9.15596e-06	1.29007e-05	3.23717e-05	3.24787e-05	0	2.58304e-05	2.26702e-05	1.543e-05	1.33807e-05	9.70206e-05	1.71808e-05	9.02943e-06	3.41529e-05	4.20439e-05	2.21682e-05	1.01032e-05	0.000128625	1.90685e-05	4.49913e-05	5.59902e-05
k__Bacteria;p__Bacteroidetes;c__Bacteroidia;o__Bacteroidales;f__Porphyromonadaceae;g__Parabacteroides;s__distasonis	0.000147778	0.00010046	2.77729e-05	0	6.90027e-05	6.74693e-05	0.000100352	0.000264469	1.67365e-05	2.58304e-05	0.000101847	0.000114703	0.000240852	3.37463e-05	8.5904e-06	1.80589e-05	7.53119e-05	0.000110847	4.43364e-05	3.03096e-05	7.46857e-05	1.90685e-05	4.21001e-05	2.40575e-05
k__Bacteria;p__Firmicutes;c__Clostridia;o__Clostridiales;f__Peptococcaceae;g__Peptococcus;	5.47324e-06	5.47965e-05	2.77729e-05	2.07661e-05	2.72022e-05	2.06183e-05	0.000563267	0	4.18414e-05	3.44406e-05	0.000159887	0.000269537	4.46022e-06	0	1.71808e-05	9.02943e-06	7.66761e-06	7.33564e-06	0	0.00012629	1.65968e-05	1.90685e-05	4.04888e-05	5.7824e-05
k__Bacteria;p__Firmicutes;c__Clostridia;o__Clostridiales;f__Lachnospiraceae;g__Dorea;Other	4.3786e-05	6.39293e-05	1.85153e-05	6.22982e-05	4.71322e-05	2.11524e-05	7.12177e-05	5.10379e-05	5.85779e-05	7.74913e-05	6.45812e-05	1.19746e-05	6.69034e-05	4.64012e-05	6.01328e-05	4.96618e-05	5.57748e-05	9.45287e-06	3.6947e-05	5.0516e-05	4.56413e-05	2.38356e-05	3.9235e-05	1.17001e-05
k__Bacteria;p__Firmicutes;c__Clostridia;o__Clostridiales;f__Lachnospiraceae;g__Lachnobacterium;	0	3.6531e-05	2.77729e-05	7.26812e-05	3.42463e-05	2.99843e-05	0.000135961	9.27962e-06	0.000133892	0.000215254	0.000123597	8.51044e-05	8.92045e-06	2.10914e-05	4.2952e-05	9.02943e-05	4.08145e-05	3.58657e-05	1.47788e-05	5.0516e-06	8.29841e-05	4.29041e-05	3.64297e-05	3.49408e-05
k__Bacteria;p__Firmicutes;c__Erysipelotrichi;o__Erysipelotrichales;f__Erysipelotrichaceae;g__Sharpea;s__azabuensis	1.64197e-05	2.73983e-05	1.85153e-05	2.07661e-05	2.07748e-05	4.75894e-06	6.47434e-06	4.63981e-05	0	0	1.32181e-05	2.23296e-05	8.92045e-06	4.21829e-05	3.43616e-05	0.000103838	4.73258e-05	4.02623e-05	0.000133009	0	1.24476e-05	0	3.63642e-05	6.46966e-05
k__Bacteria;p__Bacteroidetes;c__Bacteroidia;o__Bacteroidales;f__[Odoribacteraceae];g__Odoribacter;	0.000224403	0.00010046	0	0	8.12158e-05	0.00010656	0.00106827	1.39194e-05	1.67365e-05	2.58304e-05	0.000281188	0.000524743	0.000526306	3.79646e-05	0	4.96618e-05	0.000153483	0.000249451	0	0	0.000136924	0	3.42309e-05	6.84619e-05
k__Bacteria;p__Bacteroidetes;c__Bacteroidia;o__Bacteroidales;f__p-2534-18B5;;Other	9.30451e-05	0.000127859	0	1.0383e-05	5.78217e-05	6.25557e-05	0	0	0	0.000284135	7.10337e-05	0.000142067	4.46022e-06	0	0.000343616	0.000641089	0.000247291	0.000307937	0	5.0516e-06	6.22381e-05	6.19726e-05	3.23156e-05	3.44602e-05
k__Bacteria;p__Proteobacteria;c__Betaproteobacteria;o__Burkholderiales;f__Oxalobacteraceae;;Other	5.47324e-05	2.28319e-05	1.85153e-05	1.0383e-05	2.66157e-05	1.94421e-05	2.58973e-05	2.78389e-05	0.000200839	0.000103322	8.94741e-05	8.25322e-05	5.79829e-05	2.10914e-05	8.5904e-06	0	2.19162e-05	2.55564e-05	2.95576e-05	4.04128e-05	3.73428e-05	1.90685e-05	3.15954e-05	9.51938e-06
k__Bacteria;p__Proteobacteria;c__Gammaproteobacteria;o__Enterobacteriales;f__Enterobacteriaceae;g__Shigella;Other	1.09465e-05	4.56638e-05	0	1.0383e-05	1.67483e-05	1.99231e-05	0.000100352	3.24787e-05	8.36827e-06	0	3.52998e-05	4.55015e-05	1.78409e-05	2.10914e-05	8.5904e-06	4.51471e-06	1.30094e-05	7.75349e-06	7.3894e-05	2.5258e-05	8.29841e-06	1.43014e-05	3.04379e-05	2.98094e-05
k__Bacteria;p__Proteobacteria;c__Deltaproteobacteria;o__Desulfovibrionales;f__Desulfovibrionaceae;g__Desulfovibrio;Other	2.73662e-05	5.47965e-05	9.25763e-06	0	2.28551e-05	2.41375e-05	0.000168333	5.10379e-05	3.34731e-05	0	6.32109e-05	7.32091e-05	0.000107045	1.68732e-05	1.71808e-05	9.02943e-06	3.75322e-05	4.64954e-05	5.17258e-05	6.06192e-05	8.29841e-06	0	3.01609e-05	3.04434e-05
k__Bacteria;p__Proteobacteria;c__Gammaproteobacteria;o__Enterobacteriales;f__Enterobacteriaceae;g__Erwinia;Other	1.64197e-05	4.56638e-05	3.70305e-05	5.19151e-05	3.77573e-05	1.54788e-05	6.47434e-06	4.17583e-05	3.34731e-05	5.16609e-05	3.33417e-05	1.93933e-05	0	1.68732e-05	0	2.70883e-05	1.09904e-05	1.33582e-05	3.6947e-05	2.02064e-05	2.90444e-05	3.33699e-05	2.98919e-05	7.22029e-06
k__Bacteria;p__Firmicutes;c__Clostridia;o__Clostridiales;f__Lachnospiraceae;g__[Ruminococcus];s__gnavus	3.28395e-05	2.28319e-05	1.85153e-05	7.26812e-05	3.6717e-05	2.47154e-05	4.85575e-05	3.71185e-05	9.2051e-05	4.30507e-05	5.51944e-05	2.50111e-05	2.23011e-05	2.9528e-05	7.73136e-05	4.06324e-05	4.24438e-05	2.44386e-05	2.95576e-05	4.04128e-05	1.65968e-05	2.86028e-05	2.87925e-05	9.73632e-06
k__Bacteria;p__Firmicutes;c__Clostridia;o__Clostridiales;f__Veillonellaceae;g__Megasphaera;Other	1.64197e-05	1.82655e-05	2.77729e-05	4.15321e-05	2.59976e-05	1.1489e-05	3.23717e-05	2.31991e-05	0	0	1.38927e-05	1.64732e-05	8.92045e-06	3.79646e-05	0	2.70883e-05	1.84933e-05	1.71915e-05	5.17258e-05	4.54644e-05	1.24476e-05	4.76713e-06	2.86012e-05	2.34387e-05
k__Bacteria;p__Proteobacteria;c__Epsilonproteobacteria;o__Campylobacterales;f__Helicobacteraceae;;Other	0.00226592	2.28319e-05	1.85153e-05	3.11491e-05	0.000584605	0.00112089	1.29487e-05	0.000125275	0.000108788	4.30507e-05	7.25155e-05	5.32779e-05	8.92045e-06	8.43658e-06	0	0	4.33926e-06	5.01443e-06	9.60622e-05	0	8.29841e-06	9.53425e-06	2.84737e-05	4.52574e-05
k__Bacteria;p__Bacteroidetes;c__Bacteroidia;o__Bacteroidales;f__[Paraprevotellaceae];g__CF231;Other	2.73662e-05	3.19646e-05	2.77729e-05	0	2.17759e-05	1.46653e-05	4.85575e-05	1.85592e-05	1.67365e-05	1.72203e-05	2.52684e-05	1.55452e-05	3.56818e-05	8.43658e-06	0	2.25736e-05	1.6673e-05	1.57266e-05	1.47788e-05	2.5258e-05	2.48952e-05	3.8137e-05	2.57673e-05	9.57038e-06
k__Bacteria;p__Proteobacteria;c__Betaproteobacteria;o__Burkholderiales;Other;Other;Other	4.92592e-05	8.21948e-05	7.4061e-05	1.0383e-05	5.39745e-05	3.22609e-05	5.17947e-05	2.78389e-05	3.34731e-05	0.000137762	6.27173e-05	5.10647e-05	4.46022e-05	3.79646e-05	6.01328e-05	9.02943e-06	3.79323e-05	2.1391e-05	2.95576e-05	3.03096e-05	2.0746e-05	1.90685e-05	2.49204e-05	5.83716e-06
k__Bacteria;p__Firmicutes;c__Clostridia;o__Clostridiales;f__Lachnospiraceae;g__[Ruminococcus];Other	1.64197e-05	3.19646e-05	3.70305e-05	1.0383e-05	2.39495e-05	1.25976e-05	2.58973e-05	1.85592e-05	5.85779e-05	6.88812e-05	4.29789e-05	2.45109e-05	4.46022e-05	3.37463e-05	3.43616e-05	1.35441e-05	3.15636e-05	1.30038e-05	3.6947e-05	5.0516e-06	2.48952e-05	2.86028e-05	2.38741e-05	1.35227e-05
k__Bacteria;p__Proteobacteria;c__Betaproteobacteria;o__Neisseriales;f__Neisseriaceae;g__Neisseria;Other	5.47324e-05	0.000136991	0	0	4.79309e-05	6.47373e-05	3.8846e-05	7.4237e-05	0	0	2.82707e-05	3.56987e-05	3.12216e-05	4.21829e-05	0	2.25736e-05	2.39945e-05	1.7896e-05	7.3894e-05	1.51548e-05	4.14921e-06	0	2.32995e-05	3.43304e-05
k__Bacteria;p__Firmicutes;c__Erysipelotrichi;o__Erysipelotrichales;f__Erysipelotrichaceae;g__Asteroleplasma;s__anaerobium	0	3.19646e-05	3.70305e-05	2.07661e-05	2.24403e-05	1.64312e-05	0.000123012	4.63981e-06	1.67365e-05	8.61015e-06	3.82497e-05	5.67323e-05	6.24431e-05	0	8.5904e-06	1.80589e-05	2.22731e-05	2.77771e-05	2.95576e-05	2.02064e-05	3.31936e-05	9.53425e-06	2.3123e-05	1.05827e-05
k__Bacteria;p__Proteobacteria;c__Gammaproteobacteria;o__Pasteurellales;f__Pasteurellaceae;;Other	5.47324e-06	1.82655e-05	9.25763e-06	1.0383e-05	1.08449e-05	5.37441e-06	3.23717e-06	6.03175e-05	0	8.61015e-06	1.80412e-05	2.8407e-05	1.33807e-05	1.68732e-05	0	9.02943e-06	9.82081e-06	7.29115e-06	3.6947e-05	1.01032e-05	2.0746e-05	2.38356e-05	2.2908e-05	1.10543e-05
k__Bacteria;p__Proteobacteria;c__Gammaproteobacteria;o__Enterobacteriales;f__Enterobacteriaceae;g__Klebsiella;Other	1.09465e-05	5.47965e-05	9.25763e-06	2.07661e-05	2.39417e-05	2.11865e-05	3.56088e-05	3.71185e-05	1.67365e-05	5.16609e-05	3.52812e-05	1.43258e-05	1.33807e-05	4.64012e-05	0	0	1.49455e-05	2.18986e-05	6.65046e-05	5.0516e-06	4.14921e-06	1.43014e-05	2.25017e-05	2.96919e-05
k__Bacteria;p__Proteobacteria;c__Betaproteobacteria;o__Burkholderiales;f__Alcaligenaceae;Other;Other	4.92592e-05	4.56638e-05	1.85153e-05	1.0383e-05	3.09553e-05	1.94023e-05	0	0	1.67365e-05	0	4.18414e-06	8.36827e-06	1.78409e-05	1.26549e-05	0	4.51471e-06	8.75262e-06	8.00817e-06	3.6947e-05	2.5258e-05	8.29841e-06	1.90685e-05	2.2393e-05	1.19685e-05
k__Bacteria;p__Firmicutes;c__Clostridia;o__Clostridiales;f__Clostridiaceae;g__02d06;	1.09465e-05	4.56638e-06	0	1.0383e-05	6.47397e-06	5.19087e-06	2.26602e-05	1.39194e-05	0	8.61015e-06	1.12974e-05	9.50158e-06	0	2.10914e-05	0	4.51471e-06	6.40154e-06	1.00219e-05	6.65046e-05	2.02064e-05	0	0	2.16778e-05	3.13659e-05
k__Bacteria;p__Firmicutes;c__Erysipelotrichi;o__Erysipelotrichales;f__Erysipelotrichaceae;g__[Eubacterium];s__cylindroides	1.64197e-05	2.28319e-05	0	2.07661e-05	1.50044e-05	1.03538e-05	0.000213653	0.000269109	3.34731e-05	0	0.000129059	0.000132367	9.36647e-05	0.000489321	0	9.02943e-06	0.000148004	0.000231423	6.65046e-05	1.51548e-05	4.14921e-06	0	2.14522e-05	3.07081e-05
k__Bacteria;p__Proteobacteria;c__Gammaproteobacteria;o__Enterobacteriales;f__Enterobacteriaceae;g__Serratia;Other	5.47324e-06	5.47965e-05	2.77729e-05	1.0383e-05	2.46064e-05	2.22849e-05	3.23717e-05	3.71185e-05	4.18414e-05	3.44406e-05	3.6443e-05	4.08998e-06	2.23011e-05	1.26549e-05	8.5904e-06	4.51471e-06	1.20153e-05	7.62006e-06	5.17258e-05	1.01032e-05	4.14921e-06	1.90685e-05	2.12617e-05	2.12149e-05
k__Bacteria;p__Synergistetes;c__Synergistia;o__Synergistales;f__Synergistaceae;g__Synergistes;	2.1893e-05	2.73983e-05	0	0	1.23228e-05	1.44056e-05	3.23717e-05	0.000408303	0	0	0.000110169	0.000199341	1.78409e-05	0	0	0	4.46022e-06	8.92045e-06	5.91152e-05	2.5258e-05	0	0	2.10933e-05	2.80051e-05
k__Bacteria;p__Firmicutes;c__Bacilli;o__Lactobacillales;f__Lactobacillaceae;g__Lactobacillus;s__iners	0	0	0	0	0	0	0	0	0	0	0	0	0	0	0	0	0	0	4.43364e-05	3.53612e-05	4.14921e-06	0	2.09617e-05	2.21794e-05
k__Bacteria;p__Firmicutes;c__Clostridia;o__Clostridiales;f__Clostridiaceae;g__SMB53;	3.83127e-05	2.73983e-05	4.62882e-05	2.07661e-05	3.31913e-05	1.13388e-05	4.20832e-05	1.39194e-05	7.53144e-05	8.61015e-06	3.49818e-05	3.0639e-05	8.92045e-06	8.43658e-06	8.5904e-06	4.96618e-05	1.89023e-05	2.05073e-05	1.47788e-05	3.03096e-05	3.31936e-05	4.76713e-06	2.07623e-05	1.33833e-05
k__Bacteria;p__Synergistetes;c__Synergistia;o__Synergistales;f__Synergistaceae;g__Synergistes;Other	3.83127e-05	9.13275e-06	0	0	1.18614e-05	1.81522e-05	6.79805e-05	0	8.36827e-06	2.58304e-05	2.55448e-05	3.02679e-05	0	0	0	0	0	0	5.17258e-05	5.0516e-06	0	2.38356e-05	2.01533e-05	2.34137e-05
k__Bacteria;p__Proteobacteria;c__Gammaproteobacteria;o__Pasteurellales;f__Pasteurellaceae;g__Haemophilus;Other	5.47324e-06	1.82655e-05	1.85153e-05	2.07661e-05	1.5755e-05	6.94615e-06	1.29487e-05	6.03175e-05	8.36827e-06	0	2.04086e-05	2.71407e-05	0	8.43658e-06	0	0	2.10914e-06	4.21829e-06	5.91152e-05	1.01032e-05	4.14921e-06	4.76713e-06	1.95337e-05	2.65227e-05
k__Bacteria;p__Proteobacteria;c__Betaproteobacteria;o__Burkholderiales;;Other;Other	1.64197e-05	1.36991e-05	0	2.07661e-05	1.27212e-05	8.96631e-06	9.7115e-06	1.85592e-05	8.36827e-06	8.61015e-06	1.13123e-05	4.86654e-06	1.78409e-05	8.43658e-06	0	0	6.56937e-06	8.5019e-06	5.17258e-05	0	4.14921e-06	1.90685e-05	1.87359e-05	2.34681e-05
k__Bacteria;p__Proteobacteria;c__Gammaproteobacteria;o__Enterobacteriales;f__Enterobacteriaceae;g__Enterobacter;Other	1.64197e-05	1.82655e-05	4.62882e-05	4.15321e-05	3.06264e-05	1.54795e-05	1.61858e-05	0	1.67365e-05	0	8.2306e-06	9.50653e-06	0	1.68732e-05	0	0	4.21829e-06	8.43658e-06	3.6947e-05	1.51548e-05	8.29841e-06	0	1.51001e-05	1.58279e-05
k__Bacteria;p__Proteobacteria;c__Gammaproteobacteria;o__Aeromonadales;f__Aeromonadaceae;Other;Other	5.47324e-06	3.19646e-05	9.25763e-06	1.0383e-05	1.42696e-05	1.19821e-05	6.47434e-05	4.63981e-06	8.36827e-06	0	1.94379e-05	3.0397e-05	1.78409e-05	1.26549e-05	0	0	7.62394e-06	9.05438e-06	2.95576e-05	2.02064e-05	0	9.53425e-06	1.48246e-05	1.28294e-05
k__Bacteria;p__Proteobacteria;c__Gammaproteobacteria;o__Pasteurellales;f__Pasteurellaceae;g__Aggregatibacter;Other	0	1.36991e-05	0	1.0383e-05	6.02054e-06	7.08251e-06	0	1.39194e-05	0	0	3.47986e-06	6.95972e-06	0	0	0	0	0	0	5.91152e-05	0	0	0	1.47788e-05	2.95576e-05
k__Bacteria;p__Firmicutes;Other;Other;Other;Other;Other	0	9.13275e-06	0.000101834	1.0383e-05	3.03374e-05	4.78885e-05	6.47434e-06	0	0.000100419	1.72203e-05	3.10285e-05	4.68025e-05	2.67613e-05	1.68732e-05	1.71808e-05	3.1603e-05	2.31046e-05	7.29193e-06	1.47788e-05	5.0516e-06	4.14921e-06	3.33699e-05	1.43374e-05	1.35703e-05
k__Bacteria;p__Proteobacteria;c__Gammaproteobacteria;o__Enterobacteriales;f__Enterobacteriaceae;g__Proteus;Other	0	1.36991e-05	0	2.07661e-05	8.6163e-06	1.03591e-05	0	9.27962e-06	0	2.58304e-05	8.77752e-06	1.21812e-05	4.46022e-06	0	0	2.70883e-05	7.88713e-06	1.29723e-05	0	3.53612e-05	1.24476e-05	9.53425e-06	1.43358e-05	1.49911e-05
k__Bacteria;p__Proteobacteria;c__Betaproteobacteria;o__Burkholderiales;f__Alcaligenaceae;;Other	6.02057e-05	3.6531e-05	0	1.0383e-05	2.67799e-05	2.70702e-05	6.47434e-06	9.27962e-06	2.51048e-05	8.61015e-06	1.23672e-05	8.57557e-06	1.78409e-05	8.43658e-06	1.71808e-05	2.25736e-05	1.6508e-05	5.8926e-06	0	1.51548e-05	2.0746e-05	1.90685e-05	1.37423e-05	9.45633e-06
k__Bacteria;p__Proteobacteria;c__Betaproteobacteria;o__Burkholderiales;f__Oxalobacteraceae;g__Oxalobacter;Other	5.47324e-06	2.28319e-05	0	0	7.07628e-06	1.0816e-05	2.58973e-05	9.27962e-06	0	0	8.79424e-06	1.22124e-05	8.92045e-06	8.43658e-06	8.5904e-06	0	6.48686e-06	4.32928e-06	0	4.04128e-05	8.29841e-06	4.76713e-06	1.33696e-05	1.83467e-05
k__Bacteria;p__Proteobacteria;c__Gammaproteobacteria;o__Aeromonadales;f__Succinivibrionaceae;g__Anaerobiospirillum;	5.47324e-05	0	0.00251808	0.000290725	0.000715883	0.00120807	0	0	0.000970719	2.58304e-05	0.000249137	0.000481209	0	0	0.000773136	0.000492104	0.00031631	0.000382839	0	0	0	5.24384e-05	1.31096e-05	2.62192e-05
k__Bacteria;p__Firmicutes;c__Bacilli;o__Turicibacterales;f__Turicibacteraceae;g__Turicibacter;Other	6.02057e-05	1.36991e-05	5.55458e-05	3.11491e-05	4.01499e-05	2.17557e-05	1.29487e-05	0	6.69462e-05	5.16609e-05	3.28889e-05	3.15784e-05	4.90625e-05	5.9056e-05	0	1.35441e-05	3.04157e-05	2.81528e-05	1.47788e-05	1.01032e-05	1.24476e-05	1.43014e-05	1.29077e-05	2.12291e-06
k__Bacteria;p__Proteobacteria;c__Betaproteobacteria;Other;Other;Other;Other	1.64197e-05	1.82655e-05	1.85153e-05	2.07661e-05	1.84916e-05	1.78115e-06	2.26602e-05	4.63981e-06	8.36827e-06	3.44406e-05	1.75272e-05	1.36916e-05	1.78409e-05	4.21829e-06	8.5904e-06	1.80589e-05	1.21771e-05	6.90122e-06	2.95576e-05	0	1.24476e-05	9.53425e-06	1.28849e-05	1.2321e-05
k__Bacteria;p__Bacteroidetes;c__Bacteroidia;o__Bacteroidales;f__Porphyromonadaceae;Other;Other	0.000158724	5.02301e-05	9.25763e-06	0	5.4553e-05	7.27965e-05	1.29487e-05	4.17583e-05	8.36827e-06	0	1.57688e-05	1.81368e-05	5.35227e-05	1.26549e-05	0	9.02943e-06	1.88017e-05	2.3751e-05	3.6947e-05	5.0516e-06	4.14921e-06	4.76713e-06	1.27287e-05	1.61499e-05
k__Bacteria;p__Proteobacteria;c__Gammaproteobacteria;o__Pasteurellales;f__Pasteurellaceae;g__Actinobacillus;s__indolicus	0	1.36991e-05	0	1.0383e-05	6.02054e-06	7.08251e-06	9.7115e-06	0.000167033	0	0	4.41862e-05	8.20259e-05	0	0	1.71808e-05	9.02943e-06	6.55256e-06	8.26572e-06	3.6947e-05	0	4.14921e-06	9.53425e-06	1.26576e-05	1.66567e-05
k__Bacteria;p__Firmicutes;c__Clostridia;o__Clostridiales;f__Veillonellaceae;g__Veillonella;Other	0	0	0	0	0	0	0	0	0	0	0	0	0	0	0	1.35441e-05	3.38604e-06	6.77207e-06	0	0	4.97905e-05	0	1.24476e-05	2.48952e-05
k__Bacteria;p__Firmicutes;c__Bacilli;o__Bacillales;f__Bacillaceae;g__Bacillus;s__thermoamylovorans	0	0	0	0	0	0	0	0	0	1.72203e-05	4.30507e-06	8.61015e-06	0	0	0	0	0	0	0	0	2.48952e-05	2.38356e-05	1.21827e-05	1.4074e-05
k__Bacteria;p__Proteobacteria;c__Gammaproteobacteria;o__Enterobacteriales;f__Enterobacteriaceae;g__Erwinia;	1.09465e-05	5.02301e-05	7.4061e-05	4.15321e-05	4.41924e-05	2.60829e-05	1.61858e-05	2.78389e-05	8.36827e-06	5.16609e-05	2.60135e-05	1.88773e-05	8.92045e-06	1.26549e-05	1.71808e-05	6.3206e-05	2.54905e-05	2.53695e-05	7.3894e-06	1.51548e-05	2.0746e-05	4.76713e-06	1.20143e-05	7.30336e-06
k__Bacteria;p__Proteobacteria;c__Gammaproteobacteria;o__Enterobacteriales;f__Enterobacteriaceae;g__Cronobacter;Other	0	1.82655e-05	9.25763e-06	1.0383e-05	9.47654e-06	7.48154e-06	3.23717e-06	4.63981e-06	0	0	1.96924e-06	2.34488e-06	0	4.21829e-06	8.5904e-06	0	3.20217e-06	4.10582e-06	2.21682e-05	2.02064e-05	4.14921e-06	0	1.1631e-05	1.11927e-05
k__Bacteria;p__Proteobacteria;c__Deltaproteobacteria;o__Desulfovibrionales;f__Desulfovibrionaceae;g__Bilophila;	2.1893e-05	0.000210053	0	0	5.79866e-05	0.000101902	9.7115e-05	0.00136874	0	0	0.000366465	0.000669753	2.23011e-05	0.000105457	1.71808e-05	0	3.62348e-05	4.71236e-05	2.95576e-05	1.51548e-05	0	0	1.11781e-05	1.41836e-05
k__Bacteria;p__Actinobacteria;c__Coriobacteriia;o__Coriobacteriales;f__Coriobacteriaceae;g__Collinsella;	1.64197e-05	1.82655e-05	0	0	8.67131e-06	1.00411e-05	3.56088e-05	4.63981e-06	0	8.61015e-06	1.22147e-05	1.59881e-05	3.12216e-05	8.43658e-06	8.5904e-06	1.80589e-05	1.65768e-05	1.07504e-05	2.95576e-05	1.51548e-05	0	0	1.11781e-05	1.41836e-05
k__Bacteria;p__Synergistetes;c__Synergistia;o__Synergistales;f__Dethiosulfovibrionaceae;;Other	5.47324e-06	0	0.000175895	6.22982e-05	6.09166e-05	8.16634e-05	3.23717e-06	4.63981e-05	6.69462e-05	6.0271e-05	4.42131e-05	2.86266e-05	0	0	3.43616e-05	6.3206e-05	2.43919e-05	3.05279e-05	0	0	2.0746e-05	2.38356e-05	1.11454e-05	1.29313e-05
k__Bacteria;p__Firmicutes;c__Bacilli;o__Lactobacillales;f__Lactobacillaceae;g__Lactobacillus;s__reuteri	0	4.56638e-06	9.25763e-06	0	3.456e-06	4.42643e-06	3.8846e-05	9.27962e-06	0	3.44406e-05	2.06416e-05	1.89471e-05	1.78409e-05	8.43658e-06	0	0	6.56937e-06	8.5019e-06	0	3.03096e-05	8.29841e-06	4.76713e-06	1.08438e-05	1.34153e-05
k__Bacteria;p__Proteobacteria;c__Betaproteobacteria;;Other;Other;Other	0	1.82655e-05	0	0	4.56638e-06	9.13275e-06	1.61858e-05	1.39194e-05	0	1.72203e-05	1.18314e-05	8.00715e-06	4.46022e-06	8.43658e-06	0	1.35441e-05	6.61024e-06	5.76577e-06	3.6947e-05	0	0	4.76713e-06	1.04285e-05	1.78212e-05
k__Bacteria;p__Firmicutes;c__Bacilli;o__Lactobacillales;Other;Other;Other	0	0	4.62882e-05	2.07661e-05	1.67636e-05	2.1983e-05	0	0	1.67365e-05	8.61015e-06	6.33667e-06	8.03394e-06	0	8.43658e-06	0	0	2.10914e-06	4.21829e-06	0	5.0516e-06	1.65968e-05	1.90685e-05	1.01792e-05	9.13079e-06
k__Bacteria;p__Proteobacteria;c__Alphaproteobacteria;o__Rickettsiales;f__mitochondria;Other;Other	1.09465e-05	4.56638e-06	9.25763e-06	0	6.19262e-06	4.93244e-06	0	0	0	0	0	0	0	0	0	4.51471e-06	1.12868e-06	2.25736e-06	0	3.53612e-05	0	4.76713e-06	1.00321e-05	1.7035e-05
k__Bacteria;p__Firmicutes;c__Clostridia;o__Clostridiales;f__Lachnospiraceae;g__Shuttleworthia;	0	0	0	0	0	0	0	0	8.36827e-06	0	2.09207e-06	4.18414e-06	0	0	0	0	0	0	2.95576e-05	1.01032e-05	0	0	9.9152e-06	1.39341e-05
k__Bacteria;p__Bacteroidetes;c__Bacteroidia;o__Bacteroidales;f__Bacteroidaceae;g__Bacteroides;s__uniformis	3.28395e-05	5.93629e-05	0	0	2.30506e-05	2.87348e-05	0.000103589	4.63981e-06	0	0	2.70573e-05	5.10682e-05	8.47443e-05	8.43658e-06	0	1.35441e-05	2.66812e-05	3.91095e-05	7.3894e-06	0	2.48952e-05	4.76713e-06	9.26294e-06	1.08611e-05
k__Bacteria;p__Proteobacteria;c__Gammaproteobacteria;o__Pasteurellales;f__Pasteurellaceae;g__Pasteurella;s__aerogenes	0	4.56638e-06	0	0	1.14159e-06	2.28319e-06	0	1.39194e-05	0	0	3.47986e-06	6.95972e-06	0	0	0	0	0	0	3.6947e-05	0	0	0	9.23675e-06	1.84735e-05
k__Bacteria;p__Firmicutes;c__Clostridia;o__Clostridiales;f__Ruminococcaceae;g__Ruminococcus;s__callidus	5.47324e-06	9.13275e-06	2.77729e-05	3.11491e-05	1.8382e-05	1.29534e-05	2.26602e-05	0	8.36827e-06	0	7.75711e-06	1.06899e-05	8.92045e-06	2.9528e-05	0	0	9.61212e-06	1.39273e-05	0	1.01032e-05	2.0746e-05	4.76713e-06	8.90409e-06	8.90817e-06
k__Bacteria;p__Firmicutes;c__Bacilli;o__Lactobacillales;f__Enterococcaceae;g__Enterococcus;	1.09465e-05	6.39293e-05	2.77729e-05	0	2.56622e-05	2.79519e-05	0	0	0	8.61015e-06	2.15254e-06	4.30507e-06	1.33807e-05	1.68732e-05	0	0	7.56346e-06	8.84915e-06	2.21682e-05	5.0516e-06	8.29841e-06	0	8.87955e-06	9.4943e-06
k__Bacteria;p__Firmicutes;c__Clostridia;o__Clostridiales;f__Veillonellaceae;g__Schwartzia;	5.47324e-06	4.56638e-06	0	0	2.50991e-06	2.92174e-06	6.47434e-06	9.7436e-05	0	0	2.59776e-05	4.77366e-05	0	4.21829e-06	0	0	1.05457e-06	2.10914e-06	0	3.03096e-05	0	4.76713e-06	8.76918e-06	1.45351e-05
k__Bacteria;p__Firmicutes;c__Clostridia;o__Clostridiales;f__Peptococcaceae;g__rc4-4;Other	5.47324e-06	6.84957e-05	0	0	1.84922e-05	3.34353e-05	1.61858e-05	1.85592e-05	0	0	8.68627e-06	1.00767e-05	2.23011e-05	1.26549e-05	0	0	8.739e-06	1.08321e-05	1.47788e-05	2.02064e-05	0	0	8.7463e-06	1.03396e-05
k__Bacteria;p__Proteobacteria;c__Gammaproteobacteria;o__Aeromonadales;f__Succinivibrionaceae;Other;Other	0	9.13275e-06	9.25763e-06	2.07661e-05	9.78911e-06	8.50555e-06	3.23717e-06	0	2.51048e-05	8.61015e-06	9.23803e-06	1.1158e-05	0	1.68732e-05	8.5904e-06	1.35441e-05	9.75192e-06	7.33807e-06	0	5.0516e-06	2.48952e-05	4.76713e-06	8.67849e-06	1.10567e-05
k__Bacteria;p__Actinobacteria;c__Actinobacteria;o__Actinomycetales;f__Corynebacteriaceae;g__Corynebacterium;s__variabile	1.09465e-05	9.13275e-05	0	0	2.55685e-05	4.4142e-05	2.58973e-05	2.78389e-05	0	0	1.34341e-05	1.55325e-05	8.92045e-06	1.26549e-05	0	0	5.39383e-06	6.41214e-06	2.95576e-05	5.0516e-06	0	0	8.6523e-06	1.41388e-05
k__Bacteria;p__Firmicutes;c__Clostridia;o__Clostridiales;f__Lachnospiraceae;g__Clostridium;Other	3.28395e-05	5.93629e-05	0	0	2.30506e-05	2.87348e-05	0	0	0	0	0	0	4.46022e-06	4.21829e-06	0	0	2.16963e-06	2.50722e-06	0	2.5258e-05	4.14921e-06	4.76713e-06	8.54359e-06	1.13422e-05
k__Bacteria;p__Firmicutes;c__Clostridia;o__Clostridiales;f__Ruminococcaceae;g__Oscillospira;s__guilliermondii	5.47324e-06	9.13275e-06	0	0	3.6515e-06	4.47325e-06	6.47434e-06	0	3.34731e-05	8.61015e-06	1.21394e-05	1.4686e-05	8.92045e-06	4.21829e-06	0	4.51471e-06	4.41336e-06	3.64417e-06	1.47788e-05	5.0516e-06	0	1.43014e-05	8.53294e-06	7.23916e-06
k__Bacteria;p__Firmicutes;c__Clostridia;o__Clostridiales;f__Dehalobacteriaceae;g__Dehalobacterium;	2.73662e-05	3.6531e-05	0	0	1.59743e-05	1.88212e-05	1.9423e-05	3.24787e-05	0	0	1.29754e-05	1.59025e-05	2.23011e-05	1.68732e-05	1.71808e-05	0	1.40888e-05	9.71682e-06	7.3894e-06	1.01032e-05	1.65968e-05	0	8.52236e-06	6.87047e-06
k__Bacteria;p__Firmicutes;c__Bacilli;o__Lactobacillales;f__Aerococcaceae;g__Facklamia;	0	3.6531e-05	0	0	9.13275e-06	1.82655e-05	6.47434e-06	4.63981e-06	0	0	2.77854e-06	3.29463e-06	0	3.37463e-05	8.5904e-06	0	1.05842e-05	1.59636e-05	1.47788e-05	1.51548e-05	4.14921e-06	0	8.5207e-06	7.63517e-06
k__Bacteria;p__Firmicutes;c__Clostridia;o__Clostridiales;f__Clostridiaceae;g__Sarcina;	2.1893e-05	4.56638e-06	0	1.0383e-05	9.2106e-06	9.46258e-06	1.29487e-05	4.63981e-06	1.67365e-05	0	8.58126e-06	7.6323e-06	1.33807e-05	1.26549e-05	0	0	6.50888e-06	7.52165e-06	1.47788e-05	0	1.24476e-05	4.76713e-06	7.99839e-06	6.83581e-06
k__Bacteria;p__Firmicutes;c__Clostridia;o__Clostridiales;f__Clostridiaceae;g__Clostridium;s__neonatale	0	1.36991e-05	0	0	3.42478e-06	6.84957e-06	0	4.63981e-06	0	0	1.15995e-06	2.31991e-06	0	8.01475e-05	0	0	2.00369e-05	4.00737e-05	0	0	1.24476e-05	1.90685e-05	7.87903e-06	9.49095e-06
k__Bacteria;p__Firmicutes;c__Clostridia;o__Clostridiales;f__[Tissierellaceae];g__1-68;	0	0	0	0	0	0	0	0	0	0	0	0	0	0	0	0	0	0	0	3.03096e-05	0	0	7.5774e-06	1.51548e-05
k__Bacteria;p__Firmicutes;c__Clostridia;o__Clostridiales;f__[Tissierellaceae];g__Peptoniphilus;	0	0	0	0	0	0	0	0	0	0	0	0	0	0	0	0	0	0	0	3.03096e-05	0	0	7.5774e-06	1.51548e-05
k__Bacteria;p__Proteobacteria;c__Gammaproteobacteria;o__Pasteurellales;f__Pasteurellaceae;g__Pasteurella;Other	0	0	0	0	0	0	0	4.63981e-06	0	0	1.15995e-06	2.31991e-06	0	0	0	0	0	0	2.95576e-05	0	0	0	7.3894e-06	1.47788e-05
k__Bacteria;p__Lentisphaerae;c__[Lentisphaeria];o__Z20;f__R4-45B;;Other	5.47324e-06	0.000219186	1.85153e-05	2.07661e-05	6.59852e-05	0.000102356	0	0	8.36827e-06	8.61015e-06	4.24461e-06	4.90224e-06	0	0	0	0	0	0	7.3894e-06	0	1.24476e-05	9.53425e-06	7.34282e-06	5.31603e-06
k__Bacteria;p__Firmicutes;c__Bacilli;o__Lactobacillales;f__Streptococcaceae;Other;Other	0	0	2.77729e-05	0	6.94322e-06	1.38864e-05	3.23717e-06	0	4.18414e-05	8.61015e-06	1.34222e-05	1.9276e-05	0	4.21829e-06	1.71808e-05	1.35441e-05	8.73581e-06	7.98249e-06	1.47788e-05	0	0	1.43014e-05	7.27004e-06	8.39699e-06
k__Bacteria;p__Firmicutes;c__Clostridia;o__Clostridiales;f__Lachnospiraceae;g__Pseudobutyrivibrio;Other	0	0	0	0	0	0	6.47434e-06	0	2.51048e-05	0	7.89479e-06	1.18723e-05	4.46022e-06	0	0	0	1.11506e-06	2.23011e-06	1.47788e-05	0	0	1.43014e-05	7.27004e-06	8.39699e-06
k__Bacteria;p__Proteobacteria;c__Gammaproteobacteria;Other;Other;Other;Other	1.09465e-05	4.56638e-06	1.85153e-05	0	8.50703e-06	8.04185e-06	6.47434e-06	9.27962e-06	8.36827e-06	0	6.03056e-06	4.18672e-06	0	1.26549e-05	0	0	3.16372e-06	6.32743e-06	1.47788e-05	5.0516e-06	4.14921e-06	4.76713e-06	7.18668e-06	5.07541e-06
k__Bacteria;p__Verrucomicrobia;c__Opitutae;o__HA64;;Other;Other	0	0	9.25763e-06	0	2.31441e-06	4.62882e-06	0	0	0	0	0	0	0	0	0	0	0	0	0	0	0	2.86028e-05	7.15069e-06	1.43014e-05
k__Bacteria;p__Proteobacteria;c__Gammaproteobacteria;o__Enterobacteriales;f__Enterobacteriaceae;g__Citrobacter;Other	1.09465e-05	0.00010046	9.25763e-06	0	3.01661e-05	4.71092e-05	1.61858e-05	4.63981e-06	0	8.61015e-06	7.35895e-06	6.85632e-06	2.67613e-05	1.26549e-05	0	4.51471e-06	1.09827e-05	1.17504e-05	1.47788e-05	0	4.14921e-06	9.53425e-06	7.11556e-06	6.42925e-06
k__Bacteria;p__Actinobacteria;c__Coriobacteriia;o__Coriobacteriales;f__Coriobacteriaceae;g__Slackia;	1.09465e-05	0	9.25763e-06	0	5.05103e-06	5.87304e-06	1.61858e-05	1.39194e-05	8.36827e-06	0	9.61839e-06	7.20432e-06	0	4.21829e-06	0	9.02943e-06	3.31193e-06	4.29919e-06	7.3894e-06	2.02064e-05	0	0	6.89895e-06	9.531e-06
k__Bacteria;p__Proteobacteria;c__Betaproteobacteria;o__Burkholderiales;f__Oxalobacteraceae;g__Oxalobacter;	0	4.56638e-06	0	0	1.14159e-06	2.28319e-06	6.47434e-06	4.63981e-06	0	0	2.77854e-06	3.29463e-06	0	0	0	0	0	0	7.3894e-06	2.02064e-05	0	0	6.89895e-06	9.531e-06
k__Bacteria;p__Firmicutes;c__Bacilli;o__Lactobacillales;f__Lactobacillaceae;g__Lactobacillus;s__delbrueckii	0	9.13275e-06	3.70305e-05	3.11491e-05	1.93281e-05	1.76128e-05	1.61858e-05	0	2.51048e-05	6.0271e-05	2.53904e-05	2.54698e-05	0	3.79646e-05	0	7.22354e-05	2.755e-05	3.47527e-05	0	0	8.29841e-06	1.90685e-05	6.84173e-06	9.04128e-06
k__Bacteria;p__Firmicutes;c__Bacilli;o__Lactobacillales;f__Lactobacillaceae;g__Lactobacillus;s__salivarius	0	0	0	1.0383e-05	2.59576e-06	5.19151e-06	3.23717e-06	4.63981e-06	3.34731e-05	0.00055105	0.0001481	0.000268994	0	8.43658e-06	8.5904e-06	4.51471e-06	5.38542e-06	4.05554e-06	0	0	1.24476e-05	1.43014e-05	6.68725e-06	7.75877e-06
k__Bacteria;p__Proteobacteria;c__Gammaproteobacteria;o__Enterobacteriales;f__Enterobacteriaceae;g__Cronobacter;s__sakazakii	0	5.93629e-05	1.85153e-05	0	1.94695e-05	2.79912e-05	2.91345e-05	9.27962e-06	0	0	9.60353e-06	1.37358e-05	4.46022e-06	8.43658e-06	0	0	3.2242e-06	4.06151e-06	2.21682e-05	0	4.14921e-06	0	6.57935e-06	1.0575e-05
k__Bacteria;p__Firmicutes;c__Clostridia;o__Clostridiales;f__[Mogibacteriaceae];Other;Other	0	1.36991e-05	0	0	3.42478e-06	6.84957e-06	6.47434e-06	0	0	0	1.61858e-06	3.23717e-06	4.46022e-06	4.21829e-06	0	0	2.16963e-06	2.50722e-06	0	2.5258e-05	0	0	6.3145e-06	1.2629e-05
k__Bacteria;p__Proteobacteria;c__Betaproteobacteria;o__Burkholderiales;f__Burkholderiaceae;g__Burkholderia;	5.47324e-06	9.13275e-06	0	0	3.6515e-06	4.47325e-06	0	0	9.2051e-05	3.44406e-05	3.16229e-05	4.34339e-05	0	4.21829e-06	0	0	1.05457e-06	2.10914e-06	0	0	8.29841e-06	1.43014e-05	5.64995e-06	6.96911e-06
k__Bacteria;p__OD1;c__ZB2;;Other;Other;Other	0	0	0	0	0	0	6.47434e-06	0	0	0	1.61858e-06	3.23717e-06	0	8.43658e-06	8.5904e-06	4.51471e-06	5.38542e-06	4.05554e-06	0	1.01032e-05	1.24476e-05	0	5.63771e-06	6.57984e-06
k__Bacteria;p__Actinobacteria;c__Actinobacteria;o__Actinomycetales;f__Corynebacteriaceae;g__Corynebacterium;	1.64197e-05	5.02301e-05	0	0	1.66625e-05	2.36793e-05	0	3.24787e-05	0	1.72203e-05	1.24247e-05	1.56408e-05	1.78409e-05	5.9056e-05	0	0	1.92242e-05	2.78546e-05	7.3894e-06	1.51548e-05	0	0	5.63605e-06	7.23904e-06
k__Bacteria;p__Bacteroidetes;c__Bacteroidia;o__Bacteroidales;f__Porphyromonadaceae;g__Porphyromonas;	0	0	0	0	0	0	0	9.27962e-06	0	0	2.31991e-06	4.63981e-06	0	0	0	0	0	0	7.3894e-06	1.51548e-05	0	0	5.63605e-06	7.23904e-06
k__Bacteria;p__Proteobacteria;c__Gammaproteobacteria;o__Pseudomonadales;f__Pseudomonadaceae;g__Pseudomonas;	1.09465e-05	0.00031508	9.25763e-06	0	8.3821e-05	0.000154248	6.47434e-06	0	0	0	1.61858e-06	3.23717e-06	0	2.10914e-05	0	4.51471e-06	6.40154e-06	1.00219e-05	2.21682e-05	0	0	0	5.54205e-06	1.10841e-05
k__Bacteria;p__Fusobacteria;c__Fusobacteriia;o__Fusobacteriales;f__Leptotrichiaceae;g__Leptotrichia;	0	2.28319e-05	0	0	5.70797e-06	1.14159e-05	0	0.000190232	0	0	4.75581e-05	9.51161e-05	0	2.10914e-05	0	0	5.27286e-06	1.05457e-05	2.21682e-05	0	0	0	5.54205e-06	1.10841e-05
k__Bacteria;p__Proteobacteria;c__Gammaproteobacteria;o__Enterobacteriales;f__Enterobacteriaceae;g__Salmonella;s__enterica	0	5.02301e-05	3.70305e-05	0	2.18152e-05	2.57599e-05	6.47434e-06	4.63981e-06	0	0	2.77854e-06	3.29463e-06	4.46022e-06	4.21829e-06	0	4.51471e-06	3.29831e-06	2.20264e-06	2.21682e-05	0	0	0	5.54205e-06	1.10841e-05
k__Bacteria;p__Proteobacteria;c__Epsilonproteobacteria;o__Campylobacterales;f__Helicobacteraceae;g__Helicobacter;s__equorum	1.64197e-05	0	0	2.07661e-05	9.29645e-06	1.08803e-05	3.23717e-06	4.63981e-06	0	8.61015e-06	4.12178e-06	3.5677e-06	0	0	0	0	0	0	2.21682e-05	0	0	0	5.54205e-06	1.10841e-05
k__Bacteria;p__Proteobacteria;c__Alphaproteobacteria;o__Sphingomonadales;f__Sphingomonadaceae;g__Sphingomonas;	0	0	0	1.0383e-05	2.59576e-06	5.19151e-06	0	0	0	0	0	0	0	0	0	0	0	0	7.3894e-06	0	0	1.43014e-05	5.42269e-06	6.86805e-06
k__Bacteria;p__Firmicutes;c__Clostridia;o__Clostridiales;f__Veillonellaceae;g__Veillonella;	0	0	0	0	0	0	0	0	0	8.61015e-06	2.15254e-06	4.30507e-06	4.46022e-06	0	0	4.51471e-06	2.24373e-06	2.59094e-06	0	5.0516e-06	1.65968e-05	0	5.41211e-06	7.82751e-06
k__Bacteria;p__Firmicutes;c__Erysipelotrichi;o__Erysipelotrichales;f__Erysipelotrichaceae;g__Sharpea;s__p-3329-23G2	0	4.10974e-05	9.25763e-06	2.07661e-05	1.77803e-05	1.77142e-05	3.23717e-06	0	0	0	8.09292e-07	1.61858e-06	0	0	8.5904e-06	0	2.1476e-06	4.2952e-06	7.3894e-06	1.01032e-05	4.14921e-06	0	5.41045e-06	4.35132e-06
k__Bacteria;p__Proteobacteria;c__Gammaproteobacteria;o__Xanthomonadales;f__Xanthomonadaceae;g__Thermomonas;s__fusca	0	0	0	0	0	0	0	0	0	0	0	0	0	0	0	0	0	0	0	0	1.65968e-05	4.76713e-06	5.34099e-06	7.83316e-06
k__Bacteria;p__Proteobacteria;c__Betaproteobacteria;o__Burkholderiales;f__Burkholderiaceae;g__Burkholderia;Other	0	4.56638e-06	0	0	1.14159e-06	2.28319e-06	0	9.27962e-06	8.36827e-06	1.72203e-05	8.71705e-06	7.04108e-06	0	0	0	0	0	0	7.3894e-06	0	4.14921e-06	9.53425e-06	5.26821e-06	4.1515e-06
k__Archaea;p__Euryarchaeota;c__Methanobacteria;o__Methanobacteriales;f__Methanobacteriaceae;g__Methanosphaera;Other	0	1.36991e-05	0	0	3.42478e-06	6.84957e-06	6.47434e-06	9.27962e-06	0	8.61015e-06	6.09103e-06	4.23323e-06	4.46022e-06	4.21829e-06	0	0	2.16963e-06	2.50722e-06	0	1.51548e-05	0	4.76713e-06	4.98048e-06	7.14546e-06
k__Bacteria;p__Proteobacteria;c__Betaproteobacteria;o__Neisseriales;f__Neisseriaceae;;Other	5.47324e-06	2.28319e-05	0	0	7.07628e-06	1.0816e-05	1.61858e-05	0	8.36827e-06	0	6.13853e-06	7.77353e-06	4.46022e-06	0	8.5904e-06	0	3.26266e-06	4.1275e-06	1.47788e-05	5.0516e-06	0	0	4.9576e-06	6.96707e-06
k__Bacteria;p__Firmicutes;c__Clostridia;o__Clostridiales;f__Clostridiaceae;g__Clostridium;s__perfringens	0	0.000132425	0	0	3.31062e-05	6.62125e-05	0	0	0	0	0	0	0	0	0	0	0	0	1.47788e-05	5.0516e-06	0	0	4.9576e-06	6.96707e-06
k__Bacteria;p__Bacteroidetes;c__Bacteroidia;o__Bacteroidales;f__Bacteroidaceae;g__Bacteroides;s__coprophilus	1.64197e-05	0	9.25763e-06	0	6.41934e-06	7.96826e-06	3.23717e-06	4.63981e-06	0	8.61015e-06	4.12178e-06	3.5677e-06	0	8.43658e-06	1.71808e-05	0	6.40434e-06	8.21164e-06	0	1.01032e-05	0	9.53425e-06	4.90936e-06	5.6736e-06
k__Bacteria;p__Proteobacteria;c__Gammaproteobacteria;o__Pasteurellales;f__Pasteurellaceae;g__Bibersteinia;s__trehalosi	5.47324e-06	4.56638e-06	0	0	2.50991e-06	2.92174e-06	6.47434e-06	8.81564e-05	1.67365e-05	2.58304e-05	3.42994e-05	3.6765e-05	4.46022e-06	3.37463e-05	1.71808e-05	9.02943e-06	1.61042e-05	1.28846e-05	1.47788e-05	0	0	4.76713e-06	4.88648e-06	6.96725e-06
k__Bacteria;p__Proteobacteria;c__Gammaproteobacteria;o__Enterobacteriales;f__Enterobacteriaceae;g__Trabulsiella;	0	9.13275e-06	1.85153e-05	0	6.912e-06	8.85285e-06	6.47434e-06	4.63981e-06	8.36827e-06	0	4.8706e-06	3.58616e-06	4.46022e-06	2.10914e-05	0	0	6.38792e-06	1.00253e-05	1.47788e-05	0	0	4.76713e-06	4.88648e-06	6.96725e-06
k__Bacteria;p__Firmicutes;c__Clostridia;o__Clostridiales;f__Clostridiaceae;g__Sarcina;Other	1.09465e-05	9.13275e-06	0	0	5.01981e-06	5.84348e-06	3.23717e-06	0	0	1.72203e-05	5.11437e-06	8.21363e-06	1.33807e-05	8.43658e-06	0	0	5.45431e-06	6.61362e-06	1.47788e-05	0	0	4.76713e-06	4.88648e-06	6.96725e-06
k__Bacteria;p__Proteobacteria;c__Epsilonproteobacteria;o__Campylobacterales;f__Helicobacteraceae;g__Flexispira;s__rappini	0.000103992	4.56638e-06	1.85153e-05	0	3.17683e-05	4.87887e-05	3.23717e-06	9.27962e-06	8.36827e-06	0	5.22127e-06	4.38072e-06	4.46022e-06	4.21829e-06	0	0	2.16963e-06	2.50722e-06	1.47788e-05	0	0	4.76713e-06	4.88648e-06	6.96725e-06
k__Bacteria;p__Proteobacteria;c__Gammaproteobacteria;o__Enterobacteriales;f__Enterobacteriaceae;g__Trabulsiella;Other	0	7.76284e-05	9.25763e-06	1.0383e-05	2.43173e-05	3.58439e-05	6.47434e-06	9.27962e-06	8.36827e-06	0	6.03056e-06	4.18672e-06	0	8.43658e-06	0	4.51471e-06	3.23782e-06	4.06712e-06	0	1.01032e-05	4.14921e-06	4.76713e-06	4.75488e-06	4.1465e-06
k__Bacteria;p__Proteobacteria;c__Alphaproteobacteria;;Other;Other;Other	0.000109465	0.000840213	0	0.00010383	0.000263377	0.000387837	0	9.27962e-06	0	0	2.31991e-06	4.63981e-06	0.000909886	4.21829e-06	0	0	0.000228526	0.000454244	0	5.0516e-06	4.14921e-06	9.53425e-06	4.68376e-06	3.91092e-06
k__Bacteria;p__Bacteroidetes;c__Flavobacteriia;o__Flavobacteriales;f__[Weeksellaceae];g__Cloacibacterium;	0	0	0	0	0	0	3.23717e-06	0	0	1.72203e-05	5.11437e-06	8.21363e-06	0	0	0	0	0	0	0	0	4.14921e-06	1.43014e-05	4.61265e-06	6.74881e-06
k__Bacteria;p__Proteobacteria;c__Betaproteobacteria;o__Burkholderiales;f__Oxalobacteraceae;g__Cupriavidus;	0	0	0	0	0	0	0	0	0	0	0	0	0	0	0	0	0	0	0	0	4.14921e-06	1.43014e-05	4.61265e-06	6.74881e-06
k__Bacteria;p__Firmicutes;c__Clostridia;o__Clostridiales;f__Eubacteriaceae;g__Anaerofustis;	5.47324e-06	0	0	0	1.36831e-06	2.73662e-06	0	1.39194e-05	0	8.61015e-06	5.6324e-06	6.85541e-06	0	1.26549e-05	0	0	3.16372e-06	6.32743e-06	0	5.0516e-06	1.24476e-05	0	4.3748e-06	5.88518e-06
k__Bacteria;p__Proteobacteria;c__Betaproteobacteria;o__Burkholderiales;f__Oxalobacteraceae;g__Herminiimonas;	0	0	0	0	0	0	0	0	0	0	0	0	0	0	0	0	0	0	7.3894e-06	1.01032e-05	0	0	4.37315e-06	5.16979e-06
k__Bacteria;p__Proteobacteria;c__Betaproteobacteria;o__Burkholderiales;f__Comamonadaceae;g__Limnobacter;	0	7.76284e-05	1.85153e-05	1.0383e-05	2.66317e-05	3.4832e-05	6.47434e-06	1.39194e-05	5.02096e-05	0	1.76508e-05	2.24385e-05	0	8.43658e-06	0	9.02943e-06	4.3665e-06	5.04781e-06	0	0	1.24476e-05	4.76713e-06	4.30369e-06	5.87599e-06
k__Bacteria;p__Firmicutes;c__Bacilli;o__Lactobacillales;f__Leuconostocaceae;g__Weissella;Other	2.1893e-05	0.000242018	0	0	6.59777e-05	0.000117813	9.7115e-06	0	0	1.72203e-05	6.73295e-06	8.35706e-06	8.92045e-06	0	0	0	2.23011e-06	4.46022e-06	7.3894e-06	5.0516e-06	0	4.76713e-06	4.30203e-06	3.09933e-06
k__Bacteria;p__Proteobacteria;c__Epsilonproteobacteria;o__Campylobacterales;f__Campylobacteraceae;g__Campylobacter;s__fetus	1.09465e-05	0	0	0	2.73662e-06	5.47324e-06	3.23717e-06	0	0	0	8.09292e-07	1.61858e-06	0	4.21829e-06	2.57712e-05	0	7.49737e-06	1.23438e-05	0	0	1.65968e-05	0	4.14921e-06	8.29841e-06
k__Bacteria;p__Bacteroidetes;c__Bacteroidia;o__Bacteroidales;f__S24-7;Other;Other	0	0	9.25763e-06	0	2.31441e-06	4.62882e-06	0	0	0	0	0	0	0	0	0	0	0	0	0	0	1.65968e-05	0	4.14921e-06	8.29841e-06
k__Bacteria;p__Proteobacteria;c__Betaproteobacteria;o__Burkholderiales;f__Comamonadaceae;g__Methylibium;	5.47324e-06	0	0	0	1.36831e-06	2.73662e-06	6.47434e-06	9.27962e-06	1.67365e-05	0	8.12263e-06	6.93378e-06	1.78409e-05	1.26549e-05	0	0	7.62394e-06	9.05438e-06	7.3894e-06	5.0516e-06	4.14921e-06	0	4.14755e-06	3.08378e-06
k__Archaea;p__Euryarchaeota;c__Methanobacteria;o__Methanobacteriales;f__Methanobacteriaceae;g__Methanosphaera;	5.47324e-06	1.36991e-05	4.62882e-05	0	1.63651e-05	2.0728e-05	3.23717e-06	2.31991e-05	3.34731e-05	8.61015e-06	1.71299e-05	1.37783e-05	1.78409e-05	1.68732e-05	4.2952e-05	9.02943e-06	2.16739e-05	1.47239e-05	7.3894e-06	0	8.29841e-06	0	3.92195e-06	4.54386e-06
k__Bacteria;p__Firmicutes;c__Bacilli;o__Bacillales;f__Staphylococcaceae;g__Staphylococcus;	5.47324e-06	4.56638e-06	0	0	2.50991e-06	2.92174e-06	3.23717e-06	4.63981e-06	0	0	1.96924e-06	2.34488e-06	8.92045e-06	4.21829e-06	0	0	3.28468e-06	4.25095e-06	0	1.51548e-05	0	0	3.7887e-06	7.5774e-06
k__Bacteria;p__TM6;c__SJA-4;;Other;Other;Other	0	0	0	0	0	0	0	0	0	0	0	0	0	0	0	0	0	0	0	1.51548e-05	0	0	3.7887e-06	7.5774e-06
k__Bacteria;p__Bacteroidetes;c__Bacteroidia;o__Bacteroidales;f__Bacteroidaceae;g__Bacteroides;s__barnesiae	1.09465e-05	0	9.25763e-06	0	5.05103e-06	5.87304e-06	0	0	0	8.61015e-06	2.15254e-06	4.30507e-06	0	0	0	0	0	0	0	1.01032e-05	0	4.76713e-06	3.71758e-06	4.81382e-06
k__Bacteria;p__Firmicutes;c__Clostridia;o__Clostridiales;f__Lachnospiraceae;g__Dorea;s__formicigenerans	1.64197e-05	1.36991e-05	0	0	7.52972e-06	8.76522e-06	2.58973e-05	4.63981e-06	0	0	7.63429e-06	1.23703e-05	5.35227e-05	8.43658e-06	0	0	1.54898e-05	2.56653e-05	1.47788e-05	0	0	0	3.6947e-06	7.3894e-06
k__Bacteria;p__Proteobacteria;c__Gammaproteobacteria;o__Pasteurellales;f__Pasteurellaceae;g__Actinobacillus;s__capsulatus	0	4.56638e-06	0	0	1.14159e-06	2.28319e-06	0	1.39194e-05	0	0	3.47986e-06	6.95972e-06	0	4.21829e-06	8.5904e-06	0	3.20217e-06	4.10582e-06	1.47788e-05	0	0	0	3.6947e-06	7.3894e-06
k__Bacteria;p__Proteobacteria;c__Gammaproteobacteria;o__Aeromonadales;f__Aeromonadaceae;g__Tolumonas;	5.47324e-06	0	9.25763e-06	0	3.68272e-06	4.5244e-06	0	0	0	0	0	0	0	0	0	4.51471e-06	1.12868e-06	2.25736e-06	1.47788e-05	0	0	0	3.6947e-06	7.3894e-06
k__Bacteria;p__Synergistetes;c__Synergistia;o__Synergistales;f__Synergistaceae;;Other	0	0	0	0	0	0	6.47434e-06	0	0	0	1.61858e-06	3.23717e-06	0	0	0	0	0	0	1.47788e-05	0	0	0	3.6947e-06	7.3894e-06
k__Bacteria;p__Firmicutes;c__Clostridia;o__Clostridiales;f__Lachnospiraceae;g__Epulopiscium;Other	0	4.56638e-06	0	0	1.14159e-06	2.28319e-06	0	4.63981e-06	0	0	1.15995e-06	2.31991e-06	0	0	0	0	0	0	1.47788e-05	0	0	0	3.6947e-06	7.3894e-06
k__Bacteria;p__Firmicutes;c__Bacilli;o__Lactobacillales;f__Lactobacillaceae;g__Pediococcus;	0	0	0	0	0	0	0	0	0	0	0	0	0	0	0	0	0	0	1.47788e-05	0	0	0	3.6947e-06	7.3894e-06
k__Bacteria;p__Proteobacteria;c__Gammaproteobacteria;o__Enterobacteriales;f__Enterobacteriaceae;g__Erwinia;s__dispersa	0	0	0	0	0	0	0	0	0	0	0	0	0	0	0	0	0	0	1.47788e-05	0	0	0	3.6947e-06	7.3894e-06
k__Bacteria;p__Firmicutes;c__Clostridia;o__Clostridiales;f__Lachnospiraceae;g__Blautia;s__producta	0	0	0	0	0	0	9.7115e-06	0	8.36827e-06	0	4.51994e-06	5.24791e-06	0	8.43658e-06	8.5904e-06	0	4.25674e-06	4.91567e-06	0	5.0516e-06	0	9.53425e-06	3.64646e-06	4.59107e-06
k__Bacteria;p__Proteobacteria;c__Betaproteobacteria;o__Burkholderiales;f__Oxalobacteraceae;g__Ralstonia;Other	0	0	0	0	0	0	0	0	3.34731e-05	3.44406e-05	1.69784e-05	1.9609e-05	0	0	0	0	0	0	0	0	0	1.43014e-05	3.57534e-06	7.15069e-06
k__Bacteria;p__Proteobacteria;c__Alphaproteobacteria;o__Sphingomonadales;f__Sphingomonadaceae;;Other	5.47324e-06	0	0	0	1.36831e-06	2.73662e-06	6.47434e-06	0	1.67365e-05	8.61015e-06	7.95526e-06	6.90457e-06	0	0	1.71808e-05	0	4.2952e-06	8.5904e-06	0	0	4.14921e-06	9.53425e-06	3.42086e-06	4.52064e-06
k__Bacteria;p__Proteobacteria;c__Betaproteobacteria;o__Burkholderiales;f__Comamonadaceae;g__Acidovorax;Other	0	0	0	0	0	0	3.23717e-06	0	0	8.61015e-06	2.96183e-06	4.06301e-06	0	4.21829e-06	8.5904e-06	0	3.20217e-06	4.10582e-06	0	0	4.14921e-06	9.53425e-06	3.42086e-06	4.52064e-06
k__Bacteria;p__Proteobacteria;c__Gammaproteobacteria;o__Xanthomonadales;f__Xanthomonadaceae;g__Thermomonas;	0	0	0	0	0	0	3.23717e-06	0	0	8.61015e-06	2.96183e-06	4.06301e-06	0	0	0	0	0	0	0	0	4.14921e-06	9.53425e-06	3.42086e-06	4.52064e-06
k__Bacteria;p__Proteobacteria;c__Alphaproteobacteria;o__Rhodospirillales;f__Rhodospirillaceae;g__Phaeospirillum;	0	0	0	0	0	0	0	0	8.36827e-06	0	2.09207e-06	4.18414e-06	0	0	0	0	0	0	0	0	4.14921e-06	9.53425e-06	3.42086e-06	4.52064e-06
k__Bacteria;p__Actinobacteria;c__Actinobacteria;o__Actinomycetales;f__Microbacteriaceae;g__Microbacterium;	0	0	0	0	0	0	0	4.63981e-06	0	0	1.15995e-06	2.31991e-06	0	0	0	0	0	0	0	0	4.14921e-06	9.53425e-06	3.42086e-06	4.52064e-06
k__Bacteria;p__Actinobacteria;c__Actinobacteria;o__Actinomycetales;f__Dietziaceae;g__Dietzia;	0	0	0	0	0	0	0	0	0	0	0	0	0	0	0	0	0	0	0	0	4.14921e-06	9.53425e-06	3.42086e-06	4.52064e-06
k__Bacteria;p__Bacteroidetes;c__[Saprospirae];o__[Saprospirales];f__Chitinophagaceae;g__Sediminibacterium;	0	0	0	0	0	0	0	4.63981e-06	0	0	1.15995e-06	2.31991e-06	0	0	0	4.51471e-06	1.12868e-06	2.25736e-06	0	0	8.29841e-06	4.76713e-06	3.26638e-06	4.03782e-06
k__Bacteria;p__Proteobacteria;c__Alphaproteobacteria;o__Rhodospirillales;f__Rhodospirillaceae;;Other	0	0	0	0	0	0	0	0	0	0	0	0	0	0	0	0	0	0	0	0	8.29841e-06	4.76713e-06	3.26638e-06	4.03782e-06
k__Bacteria;p__Proteobacteria;c__Gammaproteobacteria;o__Pseudomonadales;f__Moraxellaceae;g__Moraxella;	0	0	0	2.07661e-05	5.19151e-06	1.0383e-05	6.47434e-06	7.88768e-05	0	0	2.13378e-05	3.84806e-05	0	0	0	0	0	0	7.3894e-06	5.0516e-06	0	0	3.11025e-06	3.71606e-06
k__Bacteria;p__Firmicutes;c__Bacilli;o__Gemellales;f__Gemellaceae;g__Gemella;	0	4.56638e-06	0	0	1.14159e-06	2.28319e-06	0	4.63981e-06	0	0	1.15995e-06	2.31991e-06	0	0	0	0	0	0	7.3894e-06	5.0516e-06	0	0	3.11025e-06	3.71606e-06
k__Bacteria;p__Proteobacteria;c__Gammaproteobacteria;o__Enterobacteriales;f__Enterobacteriaceae;g__Serratia;s__marcescens	0	0	0	0	0	0	9.7115e-06	9.27962e-06	1.67365e-05	1.72203e-05	1.3237e-05	4.32833e-06	4.46022e-06	8.43658e-06	0	4.51471e-06	4.35288e-06	3.44779e-06	7.3894e-06	0	0	4.76713e-06	3.03913e-06	3.66894e-06
k__Bacteria;p__Proteobacteria;c__Betaproteobacteria;o__Burkholderiales;f__Comamonadaceae;g__Schlegelella;	0	9.13275e-06	0	0	2.28319e-06	4.56638e-06	3.23717e-06	0	0	0	8.09292e-07	1.61858e-06	1.33807e-05	4.21829e-06	0	0	4.39974e-06	6.30887e-06	7.3894e-06	0	4.14921e-06	0	2.88465e-06	3.58396e-06
k__Bacteria;p__Firmicutes;c__Erysipelotrichi;o__Erysipelotrichales;f__Erysipelotrichaceae;g__p-75-a5;Other	5.47324e-06	0	0	0	1.36831e-06	2.73662e-06	0	4.63981e-06	0	0	1.15995e-06	2.31991e-06	4.46022e-06	0	0	0	1.11506e-06	2.23011e-06	7.3894e-06	0	4.14921e-06	0	2.88465e-06	3.58396e-06
k__Bacteria;p__Firmicutes;c__Clostridia;o__Clostridiales;f__Christensenellaceae;Other;Other	0	1.82655e-05	0	0	4.56638e-06	9.13275e-06	3.23717e-06	9.27962e-06	0	0	3.1292e-06	4.37505e-06	1.33807e-05	4.21829e-06	0	4.51471e-06	5.52842e-06	5.62629e-06	0	1.01032e-05	0	0	2.5258e-06	5.0516e-06
k__Bacteria;p__Firmicutes;c__Clostridia;o__Clostridiales;f__Ruminococcaceae;g__Anaerofilum;	0	0	0	0	0	0	9.7115e-06	0	0	0	2.42788e-06	4.85575e-06	0	0	0	0	0	0	0	1.01032e-05	0	0	2.5258e-06	5.0516e-06
k__Bacteria;p__Firmicutes;c__Clostridia;o__Clostridiales;f__Lachnospiraceae;g__Pseudobutyrivibrio;	0	0	1.85153e-05	0	4.62882e-06	9.25763e-06	6.47434e-06	0	8.36827e-06	0	3.71065e-06	4.3539e-06	0	4.21829e-06	0	1.35441e-05	4.44061e-06	6.38649e-06	0	5.0516e-06	0	4.76713e-06	2.45468e-06	2.8368e-06
k__Bacteria;p__Proteobacteria;c__Epsilonproteobacteria;o__Campylobacterales;f__Helicobacteraceae;g__Flexispira;Other	0.000109465	4.56638e-06	0	0	2.85078e-05	5.40143e-05	3.23717e-06	0	8.36827e-06	0	2.90136e-06	3.95119e-06	0	4.21829e-06	0	0	1.05457e-06	2.10914e-06	0	5.0516e-06	0	4.76713e-06	2.45468e-06	2.8368e-06
k__Bacteria;p__Firmicutes;c__Bacilli;o__Lactobacillales;f__Lactobacillaceae;Other;Other	0	0	0	0	0	0	0	0	1.67365e-05	8.61015e-06	6.33667e-06	8.03394e-06	0	0	0	0	0	0	0	5.0516e-06	0	4.76713e-06	2.45468e-06	2.8368e-06
k__Bacteria;p__Proteobacteria;c__Gammaproteobacteria;o__Enterobacteriales;f__Enterobacteriaceae;g__Morganella;Other	0	0	0	0	0	0	0	0	8.36827e-06	0	2.09207e-06	4.18414e-06	0	0	0	0	0	0	0	5.0516e-06	0	4.76713e-06	2.45468e-06	2.8368e-06
k__Bacteria;p__Proteobacteria;c__Gammaproteobacteria;o__Aeromonadales;f__Succinivibrionaceae;g__Ruminobacter;	0	0	0	0	0	0	0	0	0	0	0	0	0	0	0.000249122	0	6.22804e-05	0.000124561	0	0	0	9.53425e-06	2.38356e-06	4.76713e-06
k__Bacteria;p__Firmicutes;c__Bacilli;o__Lactobacillales;f__Lactobacillaceae;g__Lactobacillus;Other	1.64197e-05	0	9.25763e-06	1.0383e-05	9.0151e-06	6.78308e-06	6.47434e-06	0	8.36827e-06	3.44406e-05	1.23208e-05	1.51755e-05	8.92045e-06	1.26549e-05	0	0	5.39383e-06	6.41214e-06	0	0	0	9.53425e-06	2.38356e-06	4.76713e-06
k__Bacteria;p__Bacteroidetes;c__Bacteroidia;o__Bacteroidales;f__Prevotellaceae;g__Prevotella;s__melaninogenica	0	0	0	3.11491e-05	7.78727e-06	1.55745e-05	6.47434e-06	4.63981e-06	8.36827e-06	1.72203e-05	9.17568e-06	5.57492e-06	0	4.21829e-06	0	1.35441e-05	4.44061e-06	6.38649e-06	0	0	0	9.53425e-06	2.38356e-06	4.76713e-06
k__Bacteria;p__Actinobacteria;c__Actinobacteria;o__Actinomycetales;f__Propionibacteriaceae;g__Propionibacterium;s__acnes	0	0	0	0	0	0	0	0	0	0	0	0	0	0	0	0	0	0	0	0	0	9.53425e-06	2.38356e-06	4.76713e-06
k__Bacteria;p__Proteobacteria;c__Alphaproteobacteria;o__Sphingomonadales;f__Sphingomonadaceae;g__Sphingomonas;s__yabuuchiae	0	0	0	0	0	0	0	0	0	0	0	0	0	0	0	0	0	0	0	0	0	9.53425e-06	2.38356e-06	4.76713e-06
k__Bacteria;p__Actinobacteria;c__Actinobacteria;o__Actinomycetales;f__Corynebacteriaceae;g__Corynebacterium;s__simulans	0	0	0	0	0	0	0	0	0	0	0	0	0	2.10914e-05	0	0	5.27286e-06	1.05457e-05	0	5.0516e-06	4.14921e-06	0	2.3002e-06	2.68147e-06
k__Bacteria;p__Proteobacteria;c__Gammaproteobacteria;o__Enterobacteriales;f__Enterobacteriaceae;g__Xenorhabdus;Other	0	0	0	0	0	0	0	4.63981e-06	2.51048e-05	0	7.43616e-06	1.19805e-05	0	0	0	0	0	0	0	5.0516e-06	4.14921e-06	0	2.3002e-06	2.68147e-06
k__Bacteria;p__Firmicutes;c__Bacilli;o__Lactobacillales;f__Lactobacillaceae;;Other	0	1.36991e-05	0	0	3.42478e-06	6.84957e-06	0	4.63981e-06	0	0	1.15995e-06	2.31991e-06	0	0	0	0	0	0	0	5.0516e-06	4.14921e-06	0	2.3002e-06	2.68147e-06
k__Bacteria;p__Fusobacteria;c__Fusobacteriia;o__Fusobacteriales;f__Fusobacteriaceae;g__Cetobacterium;s__somerae	0	0	0	0	0	0	0	0	0	0	0	0	0	0	0	0	0	0	0	5.0516e-06	4.14921e-06	0	2.3002e-06	2.68147e-06
k__Bacteria;p__TM7;c__TM7-3;;Other;Other;Other	0	0	0	1.0383e-05	2.59576e-06	5.19151e-06	0	0	0	0	0	0	0	4.21829e-06	8.5904e-06	0	3.20217e-06	4.10582e-06	0	0	4.14921e-06	4.76713e-06	2.22908e-06	2.58626e-06
k__Bacteria;p__Firmicutes;c__Bacilli;o__Gemellales;f__Gemellaceae;;Other	0	0	0	0	0	0	0	0	0	0	0	0	0	8.43658e-06	0	0	2.10914e-06	4.21829e-06	0	0	4.14921e-06	4.76713e-06	2.22908e-06	2.58626e-06
k__Bacteria;p__Proteobacteria;c__Gammaproteobacteria;o__Enterobacteriales;f__Enterobacteriaceae;g__Plesiomonas;s__shigelloides	0	4.56638e-06	0	0	1.14159e-06	2.28319e-06	0	4.63981e-06	3.34731e-05	0	9.52822e-06	1.61124e-05	4.46022e-06	0	0	0	1.11506e-06	2.23011e-06	0	0	4.14921e-06	4.76713e-06	2.22908e-06	2.58626e-06
k__Bacteria;p__Proteobacteria;c__Epsilonproteobacteria;o__Campylobacterales;f__Helicobacteraceae;g__Helicobacter;s__pullorum	0	0	9.25763e-06	0	2.31441e-06	4.62882e-06	3.23717e-06	0	0	8.61015e-06	2.96183e-06	4.06301e-06	0	0	0	0	0	0	0	0	4.14921e-06	4.76713e-06	2.22908e-06	2.58626e-06
k__Bacteria;p__Bacteroidetes;c__Bacteroidia;o__Bacteroidales;f__[Barnesiellaceae];;Other	0	4.56638e-06	0	0	1.14159e-06	2.28319e-06	6.47434e-06	0	0	0	1.61858e-06	3.23717e-06	1.33807e-05	4.21829e-06	0	0	4.39974e-06	6.30887e-06	0	0	8.29841e-06	0	2.0746e-06	4.14921e-06
k__Bacteria;p__Proteobacteria;c__Gammaproteobacteria;o__Xanthomonadales;f__Xanthomonadaceae;;Other	0	4.56638e-06	2.77729e-05	0	8.08482e-06	1.33007e-05	3.23717e-06	0	0	8.61015e-06	2.96183e-06	4.06301e-06	4.46022e-06	0	8.5904e-06	0	3.26266e-06	4.1275e-06	0	0	8.29841e-06	0	2.0746e-06	4.14921e-06
k__Bacteria;p__Proteobacteria;c__Gammaproteobacteria;o__Enterobacteriales;f__Enterobacteriaceae;g__Citrobacter;	0	1.36991e-05	0	0	3.42478e-06	6.84957e-06	0	1.39194e-05	0	0	3.47986e-06	6.95972e-06	4.46022e-06	8.43658e-06	0	0	3.2242e-06	4.06151e-06	0	0	8.29841e-06	0	2.0746e-06	4.14921e-06
k__Bacteria;p__Proteobacteria;c__Epsilonproteobacteria;o__Campylobacterales;f__Helicobacteraceae;g__Helicobacter;	2.1893e-05	4.56638e-06	0	0	6.61484e-06	1.04104e-05	6.47434e-06	0	0	0	1.61858e-06	3.23717e-06	0	0	0	0	0	0	0	0	8.29841e-06	0	2.0746e-06	4.14921e-06
k__Bacteria;p__Proteobacteria;c__Betaproteobacteria;o__Nitrosomonadales;f__Nitrosomonadaceae;;Other	5.47324e-06	0	0	0	1.36831e-06	2.73662e-06	0	0	0	0	0	0	0	0	0	0	0	0	0	0	8.29841e-06	0	2.0746e-06	4.14921e-06
k__Bacteria;p__Proteobacteria;c__Betaproteobacteria;o__Burkholderiales;f__Comamonadaceae;g__Pelomonas;	0	4.56638e-06	0	0	1.14159e-06	2.28319e-06	0	4.63981e-06	1.67365e-05	0	5.34409e-06	7.90364e-06	0	0	0	0	0	0	0	0	8.29841e-06	0	2.0746e-06	4.14921e-06
k__Bacteria;p__Bacteroidetes;c__Bacteroidia;o__Bacteroidales;f__RF16;Other;Other	0	0	9.25763e-06	0	2.31441e-06	4.62882e-06	0	0	0	0	0	0	0	0	0	0	0	0	0	0	8.29841e-06	0	2.0746e-06	4.14921e-06
k__Bacteria;p__Actinobacteria;c__Actinobacteria;o__Bifidobacteriales;f__Bifidobacteriaceae;;Other	0	9.13275e-06	0	0	2.28319e-06	4.56638e-06	0	0	0	0	0	0	0	5.9056e-05	0	0	1.4764e-05	2.9528e-05	7.3894e-06	0	0	0	1.84735e-06	3.6947e-06
k__Bacteria;p__Proteobacteria;c__Gammaproteobacteria;o__Pseudomonadales;f__Moraxellaceae;g__Acinetobacter;	0	2.28319e-05	0	1.0383e-05	8.30373e-06	1.0852e-05	3.23717e-06	2.78389e-05	0	0	7.76901e-06	1.34666e-05	1.78409e-05	0	2.57712e-05	0	1.0903e-05	1.29993e-05	7.3894e-06	0	0	0	1.84735e-06	3.6947e-06
k__Bacteria;p__Proteobacteria;c__Betaproteobacteria;o__Burkholderiales;f__Comamonadaceae;g__Comamonas;	0	5.47965e-05	0	0	1.36991e-05	2.73983e-05	1.29487e-05	0	0	0	3.23717e-06	6.47434e-06	0	2.53097e-05	0	0	6.32743e-06	1.26549e-05	7.3894e-06	0	0	0	1.84735e-06	3.6947e-06
k__Bacteria;p__Bacteroidetes;c__Bacteroidia;o__Bacteroidales;f__Porphyromonadaceae;;Other	7.11522e-05	0	0	0	1.7788e-05	3.55761e-05	3.23717e-06	0	0	0	8.09292e-07	1.61858e-06	4.46022e-06	0	1.71808e-05	0	5.41026e-06	8.12383e-06	7.3894e-06	0	0	0	1.84735e-06	3.6947e-06
k__Bacteria;p__Proteobacteria;c__Betaproteobacteria;o__Burkholderiales;f__Comamonadaceae;g__Rubrivivax;	0	4.56638e-06	0	0	1.14159e-06	2.28319e-06	0	0	0	0	0	0	8.92045e-06	8.43658e-06	0	0	4.33926e-06	5.01443e-06	7.3894e-06	0	0	0	1.84735e-06	3.6947e-06
k__Bacteria;p__Firmicutes;c__Clostridia;;Other;Other;Other	0	0	0	0	0	0	9.7115e-06	0	0	0	2.42788e-06	4.85575e-06	8.92045e-06	4.21829e-06	0	0	3.28468e-06	4.25095e-06	7.3894e-06	0	0	0	1.84735e-06	3.6947e-06
k__Bacteria;p__Proteobacteria;c__Betaproteobacteria;o__Burkholderiales;f__Comamonadaceae;g__Variovorax;s__paradoxus	0	0	0	0	0	0	0	0	0	0	0	0	0	0	8.5904e-06	0	2.1476e-06	4.2952e-06	7.3894e-06	0	0	0	1.84735e-06	3.6947e-06
k__Bacteria;p__Proteobacteria;c__Betaproteobacteria;o__Burkholderiales;f__Comamonadaceae;g__Leptothrix;Other	0	0	0	0	0	0	0	0	0	0	0	0	0	0	0	4.51471e-06	1.12868e-06	2.25736e-06	7.3894e-06	0	0	0	1.84735e-06	3.6947e-06
k__Bacteria;p__Firmicutes;c__Clostridia;o__Clostridiales;f__Christensenellaceae;g__Christensenella;Other	5.47324e-06	0	0	0	1.36831e-06	2.73662e-06	0	2.78389e-05	0	0	6.95972e-06	1.39194e-05	0	4.21829e-06	0	0	1.05457e-06	2.10914e-06	7.3894e-06	0	0	0	1.84735e-06	3.6947e-06
k__Bacteria;p__TM7;c__TM7-3;o__CW040;;Other;Other	5.47324e-06	3.19646e-05	0	0	9.35947e-06	1.52894e-05	0	0	0	0	0	0	0	4.21829e-06	0	0	1.05457e-06	2.10914e-06	7.3894e-06	0	0	0	1.84735e-06	3.6947e-06
k__Bacteria;p__Firmicutes;c__Bacilli;o__Lactobacillales;f__Carnobacteriaceae;g__Trichococcus;	0	9.13275e-06	0	0	2.28319e-06	4.56638e-06	6.47434e-06	0	0	0	1.61858e-06	3.23717e-06	0	4.21829e-06	0	0	1.05457e-06	2.10914e-06	7.3894e-06	0	0	0	1.84735e-06	3.6947e-06
k__Bacteria;p__Proteobacteria;c__Alphaproteobacteria;o__Rhizobiales;f__Brucellaceae;g__Pseudochrobactrum;Other	5.47324e-06	1.36991e-05	0	0	4.79309e-06	6.47373e-06	0	0	0	0	0	0	0	0	0	0	0	0	7.3894e-06	0	0	0	1.84735e-06	3.6947e-06
k__Bacteria;p__Firmicutes;c__Clostridia;o__Clostridiales;f__[Mogibacteriaceae];g__Mogibacterium;	0	0	0	0	0	0	3.23717e-06	4.63981e-06	0	0	1.96924e-06	2.34488e-06	0	0	0	0	0	0	7.3894e-06	0	0	0	1.84735e-06	3.6947e-06
k__Bacteria;p__Proteobacteria;c__Gammaproteobacteria;o__Pasteurellales;f__Pasteurellaceae;g__Haemophilus;	0	0	0	0	0	0	0	4.63981e-06	0	0	1.15995e-06	2.31991e-06	0	0	0	0	0	0	7.3894e-06	0	0	0	1.84735e-06	3.6947e-06
k__Bacteria;p__Proteobacteria;c__Alphaproteobacteria;o__Rhizobiales;f__Hyphomicrobiaceae;g__Devosia;	0	0	1.85153e-05	0	4.62882e-06	9.25763e-06	0	0	0	0	0	0	0	0	0	0	0	0	7.3894e-06	0	0	0	1.84735e-06	3.6947e-06
k__Bacteria;p__Actinobacteria;c__Actinobacteria;o__Actinomycetales;f__Brevibacteriaceae;g__Brevibacterium;	0	4.56638e-06	0	0	1.14159e-06	2.28319e-06	0	0	0	0	0	0	0	0	0	0	0	0	7.3894e-06	0	0	0	1.84735e-06	3.6947e-06
k__Bacteria;p__Proteobacteria;c__Betaproteobacteria;o__Neisseriales;f__Neisseriaceae;g__Neisseria;s__canis	0	4.56638e-06	0	0	1.14159e-06	2.28319e-06	0	0	0	0	0	0	0	0	0	0	0	0	7.3894e-06	0	0	0	1.84735e-06	3.6947e-06
k__Bacteria;p__Proteobacteria;c__Gammaproteobacteria;o__Enterobacteriales;f__Enterobacteriaceae;g__Pantoea;s__agglomerans	0	0	0	0	0	0	0	0	0	0	0	0	0	0	0	0	0	0	7.3894e-06	0	0	0	1.84735e-06	3.6947e-06
k__Bacteria;p__Proteobacteria;c__Gammaproteobacteria;o__Enterobacteriales;f__Enterobacteriaceae;g__Yersinia;	0	0	0	0	0	0	0	0	0	0	0	0	0	0	0	0	0	0	7.3894e-06	0	0	0	1.84735e-06	3.6947e-06
k__Bacteria;p__Synergistetes;c__Synergistia;o__Synergistales;f__Synergistaceae;g__Cloacibacillus;Other	0	0	0	0	0	0	0	0	0	0	0	0	0	0	0	0	0	0	7.3894e-06	0	0	0	1.84735e-06	3.6947e-06
k__Bacteria;p__Firmicutes;c__Bacilli;o__Lactobacillales;;Other;Other	2.1893e-05	3.19646e-05	0	0	1.34644e-05	1.60819e-05	0	4.63981e-06	0	0	1.15995e-06	2.31991e-06	1.33807e-05	0	0	0	3.34517e-06	6.69034e-06	0	5.0516e-06	0	0	1.2629e-06	2.5258e-06
k__Bacteria;p__Proteobacteria;c__Betaproteobacteria;o__Burkholderiales;f__Comamonadaceae;g__Methylibium;Other	0	0	0	0	0	0	0	4.63981e-06	0	0	1.15995e-06	2.31991e-06	8.92045e-06	0	0	0	2.23011e-06	4.46022e-06	0	5.0516e-06	0	0	1.2629e-06	2.5258e-06
k__Bacteria;p__Proteobacteria;c__Gammaproteobacteria;o__Enterobacteriales;f__Enterobacteriaceae;g__Trabulsiella;s__farmeri	0	3.19646e-05	9.25763e-06	1.0383e-05	1.29013e-05	1.35336e-05	1.29487e-05	0	0	8.61015e-06	5.38971e-06	6.47063e-06	4.46022e-06	4.21829e-06	0	0	2.16963e-06	2.50722e-06	0	5.0516e-06	0	0	1.2629e-06	2.5258e-06
k__Bacteria;p__Firmicutes;c__Clostridia;o__Clostridiales;f__Lachnospiraceae;g__Anaerostipes;Other	0	4.56638e-06	0	0	1.14159e-06	2.28319e-06	3.23717e-06	0	0	0	8.09292e-07	1.61858e-06	4.46022e-06	0	0	0	1.11506e-06	2.23011e-06	0	5.0516e-06	0	0	1.2629e-06	2.5258e-06
k__Bacteria;p__Firmicutes;c__Clostridia;o__Clostridiales;f__Peptostreptococcaceae;g__Peptostreptococcus;s__anaerobius	5.47324e-06	9.13275e-06	0	0	3.6515e-06	4.47325e-06	3.23717e-06	0	0	0	8.09292e-07	1.61858e-06	0	4.21829e-06	0	0	1.05457e-06	2.10914e-06	0	5.0516e-06	0	0	1.2629e-06	2.5258e-06
k__Bacteria;p__Proteobacteria;c__Betaproteobacteria;o__Gallionellales;f__Gallionellaceae;g__Gallionella;	0	0	0	0	0	0	3.23717e-06	0	0	0	8.09292e-07	1.61858e-06	0	4.21829e-06	0	0	1.05457e-06	2.10914e-06	0	5.0516e-06	0	0	1.2629e-06	2.5258e-06
k__Bacteria;p__Proteobacteria;c__Betaproteobacteria;o__Rhodocyclales;f__Rhodocyclaceae;g__Propionivibrio;	0	0	0	0	0	0	0	0	0	0	0	0	0	4.21829e-06	0	0	1.05457e-06	2.10914e-06	0	5.0516e-06	0	0	1.2629e-06	2.5258e-06
k__Bacteria;p__Proteobacteria;c__Gammaproteobacteria;o__Vibrionales;f__Vibrionaceae;;Other	0	0	0	0	0	0	0	0	0	0	0	0	0	4.21829e-06	0	0	1.05457e-06	2.10914e-06	0	5.0516e-06	0	0	1.2629e-06	2.5258e-06
k__Bacteria;p__Lentisphaerae;c__[Lentisphaeria];o__Victivallales;f__Victivallaceae;g__Victivallis;s__vadensis	2.1893e-05	9.13275e-06	0	0	7.75643e-06	1.03612e-05	1.61858e-05	4.63981e-06	0	0	5.20641e-06	7.63942e-06	0	0	0	0	0	0	0	5.0516e-06	0	0	1.2629e-06	2.5258e-06
k__Bacteria;p__Firmicutes;c__Bacilli;o__Bacillales;f__Bacillaceae;Other;Other	2.1893e-05	4.56638e-06	0	0	6.61484e-06	1.04104e-05	9.7115e-06	0	8.36827e-06	0	4.51994e-06	5.24791e-06	0	0	0	0	0	0	0	5.0516e-06	0	0	1.2629e-06	2.5258e-06
k__Bacteria;p__Firmicutes;c__Clostridia;o__SHA-98;;Other;Other	1.64197e-05	0	0	0	4.10493e-06	8.20987e-06	3.23717e-06	4.63981e-06	0	0	1.96924e-06	2.34488e-06	0	0	0	0	0	0	0	5.0516e-06	0	0	1.2629e-06	2.5258e-06
k__Bacteria;p__Bacteroidetes;c__Bacteroidia;o__Bacteroidales;f__Bacteroidaceae;g__5-7N15;	1.64197e-05	4.56638e-06	0	0	5.24653e-06	7.75361e-06	0	4.63981e-06	0	0	1.15995e-06	2.31991e-06	0	0	0	0	0	0	0	5.0516e-06	0	0	1.2629e-06	2.5258e-06
k__Bacteria;p__Bacteroidetes;c__Bacteroidia;o__Bacteroidales;f__Bacteroidaceae;Other;Other	5.47324e-06	0	0	0	1.36831e-06	2.73662e-06	0	0	0	8.61015e-06	2.15254e-06	4.30507e-06	0	0	0	0	0	0	0	5.0516e-06	0	0	1.2629e-06	2.5258e-06
k__Bacteria;p__Proteobacteria;c__Alphaproteobacteria;o__Rhizobiales;f__Methylobacteriaceae;;Other	0	0	0	1.0383e-05	2.59576e-06	5.19151e-06	0	0	0	0	0	0	0	0	0	0	0	0	0	5.0516e-06	0	0	1.2629e-06	2.5258e-06
k__Bacteria;p__Proteobacteria;c__Gammaproteobacteria;o__Enterobacteriales;f__Enterobacteriaceae;g__Enterobacter;s__cloacae	0	0	9.25763e-06	0	2.31441e-06	4.62882e-06	0	0	0	0	0	0	0	0	0	0	0	0	0	5.0516e-06	0	0	1.2629e-06	2.5258e-06
k__Bacteria;p__Actinobacteria;c__Actinobacteria;o__Bifidobacteriales;f__Bifidobacteriaceae;g__Gardnerella;	0	0	0	0	0	0	0	0	0	0	0	0	0	0	0	0	0	0	0	5.0516e-06	0	0	1.2629e-06	2.5258e-06
k__Bacteria;p__Bacteroidetes;c__Bacteroidia;o__Bacteroidales;f__BS11;;Other	0	0	0	0	0	0	0	0	0	0	0	0	0	0	0	0	0	0	0	5.0516e-06	0	0	1.2629e-06	2.5258e-06
k__Bacteria;p__Firmicutes;c__Clostridia;o__Clostridiales;f__Lachnospiraceae;g__Shuttleworthia;Other	0	0	0	0	0	0	0	0	0	0	0	0	0	0	0	0	0	0	0	5.0516e-06	0	0	1.2629e-06	2.5258e-06
k__Bacteria;p__Firmicutes;c__Clostridia;o__Clostridiales;f__Ruminococcaceae;g__Anaerofilum;Other	0	0	0	0	0	0	0	0	0	0	0	0	0	0	0	0	0	0	0	5.0516e-06	0	0	1.2629e-06	2.5258e-06
k__Bacteria;p__Proteobacteria;c__Betaproteobacteria;o__Gallionellales;Other;Other;Other	0	0	0	0	0	0	0	0	0	0	0	0	0	0	0	0	0	0	0	5.0516e-06	0	0	1.2629e-06	2.5258e-06
k__Bacteria;p__Proteobacteria;c__Betaproteobacteria;o__Nitrosomonadales;;Other;Other	0	0	0	0	0	0	0	0	0	0	0	0	0	0	0	0	0	0	0	5.0516e-06	0	0	1.2629e-06	2.5258e-06
k__Bacteria;p__Proteobacteria;c__Gammaproteobacteria;o__Aeromonadales;f__Aeromonadaceae;;Other	0	9.13275e-06	9.25763e-06	0	4.5976e-06	5.30909e-06	9.7115e-06	9.27962e-06	7.53144e-05	8.61015e-06	2.57289e-05	3.30601e-05	8.92045e-06	0	1.71808e-05	4.51471e-06	7.65399e-06	7.32126e-06	0	0	0	4.76713e-06	1.19178e-06	2.38356e-06
k__Bacteria;p__Firmicutes;c__Bacilli;o__Bacillales;f__Bacillaceae;g__Bacillus;Other	0	0	0	1.0383e-05	2.59576e-06	5.19151e-06	0	4.63981e-06	0	0	1.15995e-06	2.31991e-06	1.78409e-05	4.21829e-06	0	0	5.5148e-06	8.45458e-06	0	0	0	4.76713e-06	1.19178e-06	2.38356e-06
k__Bacteria;p__Firmicutes;c__Clostridia;o__Clostridiales;f__Syntrophomonadaceae;g__Syntrophomonas;	0	0	9.25763e-06	0	2.31441e-06	4.62882e-06	0	0	0	8.61015e-06	2.15254e-06	4.30507e-06	0	0	8.5904e-06	0	2.1476e-06	4.2952e-06	0	0	0	4.76713e-06	1.19178e-06	2.38356e-06
k__Bacteria;p__Proteobacteria;c__Betaproteobacteria;o__Burkholderiales;f__Oxalobacteraceae;g__Cupriavidus;Other	0	0	0	0	0	0	0	0	0	8.61015e-06	2.15254e-06	4.30507e-06	0	0	0	4.51471e-06	1.12868e-06	2.25736e-06	0	0	0	4.76713e-06	1.19178e-06	2.38356e-06
k__Bacteria;p__Bacteroidetes;c__Flavobacteriia;o__Flavobacteriales;f__[Weeksellaceae];g__Wautersiella;	5.47324e-06	4.56638e-06	0	0	2.50991e-06	2.92174e-06	0	4.63981e-06	0	0	1.15995e-06	2.31991e-06	0	0	0	0	0	0	0	0	0	4.76713e-06	1.19178e-06	2.38356e-06
k__Bacteria;p__Proteobacteria;c__Betaproteobacteria;o__Burkholderiales;f__Burkholderiaceae;g__Burkholderia;s__bryophila	0	0	0	0	0	0	0	0	8.36827e-06	8.61015e-06	4.24461e-06	4.90224e-06	0	0	0	0	0	0	0	0	0	4.76713e-06	1.19178e-06	2.38356e-06
k__Bacteria;p__Verrucomicrobia;c__Verrucomicrobiae;o__Verrucomicrobiales;f__Verrucomicrobiaceae;g__Akkermansia;s__muciniphila	0	0	0	0	0	0	1.29487e-05	0	0	0	3.23717e-06	6.47434e-06	0	0	0	0	0	0	0	0	0	4.76713e-06	1.19178e-06	2.38356e-06
k__Bacteria;p__Firmicutes;c__Bacilli;o__Lactobacillales;f__Aerococcaceae;g__Aerococcus;Other	0	3.19646e-05	0	0	7.99116e-06	1.59823e-05	0	9.27962e-06	0	0	2.31991e-06	4.63981e-06	0	0	0	0	0	0	0	0	0	4.76713e-06	1.19178e-06	2.38356e-06
k__Bacteria;p__Firmicutes;c__Bacilli;o__Bacillales;Other;Other;Other	0	0	9.25763e-06	0	2.31441e-06	4.62882e-06	0	0	8.36827e-06	0	2.09207e-06	4.18414e-06	0	0	0	0	0	0	0	0	0	4.76713e-06	1.19178e-06	2.38356e-06
k__Bacteria;p__Proteobacteria;c__Betaproteobacteria;o__Neisseriales;f__Neisseriaceae;g__Neisseria;	0	0	0	0	0	0	3.23717e-06	0	0	0	8.09292e-07	1.61858e-06	0	0	0	0	0	0	0	0	0	4.76713e-06	1.19178e-06	2.38356e-06
k__Bacteria;p__Proteobacteria;c__Gammaproteobacteria;o__Pseudomonadales;f__Moraxellaceae;g__Acinetobacter;Other	0	0	0	0	0	0	3.23717e-06	0	0	0	8.09292e-07	1.61858e-06	0	0	0	0	0	0	0	0	0	4.76713e-06	1.19178e-06	2.38356e-06
k__Bacteria;p__Proteobacteria;c__Betaproteobacteria;o__Rhodocyclales;f__Rhodocyclaceae;g__Methyloversatilis;Other	0	0	0	1.0383e-05	2.59576e-06	5.19151e-06	0	0	0	0	0	0	0	0	0	0	0	0	0	0	0	4.76713e-06	1.19178e-06	2.38356e-06
k__Bacteria;p__Proteobacteria;c__Gammaproteobacteria;o__Enterobacteriales;f__Enterobacteriaceae;g__Erwinia;s__soli	0	0	0	1.0383e-05	2.59576e-06	5.19151e-06	0	0	0	0	0	0	0	0	0	0	0	0	0	0	0	4.76713e-06	1.19178e-06	2.38356e-06
k__Bacteria;p__Actinobacteria;c__Actinobacteria;o__Actinomycetales;f__Intrasporangiaceae;g__Janibacter;	0	0	0	0	0	0	0	0	0	0	0	0	0	0	0	0	0	0	0	0	0	4.76713e-06	1.19178e-06	2.38356e-06
k__Bacteria;p__Firmicutes;c__Bacilli;o__Bacillales;f__Bacillaceae;g__Bacillus;	0	0	0	0	0	0	0	0	0	0	0	0	0	0	0	0	0	0	0	0	0	4.76713e-06	1.19178e-06	2.38356e-06
k__Bacteria;p__Firmicutes;c__Bacilli;o__Bacillales;f__Paenibacillaceae;g__Paenibacillus;	0	0	0	0	0	0	0	0	0	0	0	0	0	0	0	0	0	0	0	0	0	4.76713e-06	1.19178e-06	2.38356e-06
k__Bacteria;p__Firmicutes;c__Bacilli;o__Bacillales;f__Paenibacillaceae;g__Paenibacillus;Other	0	0	0	0	0	0	0	0	0	0	0	0	0	0	0	0	0	0	0	0	0	4.76713e-06	1.19178e-06	2.38356e-06
k__Bacteria;p__Proteobacteria;c__Alphaproteobacteria;o__Rhizobiales;f__Bradyrhizobiaceae;g__Bradyrhizobium;Other	0	0	0	0	0	0	0	0	0	0	0	0	0	0	0	0	0	0	0	0	0	4.76713e-06	1.19178e-06	2.38356e-06
k__Bacteria;p__Proteobacteria;c__Alphaproteobacteria;o__Rhodobacterales;f__Rhodobacteraceae;g__Rhodobacter;	0	0	0	0	0	0	0	0	0	0	0	0	0	0	0	0	0	0	0	0	0	4.76713e-06	1.19178e-06	2.38356e-06
k__Bacteria;p__Proteobacteria;c__Alphaproteobacteria;o__Sphingomonadales;f__Sphingomonadaceae;g__Sphingobium;	0	0	0	0	0	0	0	0	0	0	0	0	0	0	0	0	0	0	0	0	0	4.76713e-06	1.19178e-06	2.38356e-06
k__Bacteria;p__Proteobacteria;c__Alphaproteobacteria;o__Sphingomonadales;f__Sphingomonadaceae;g__Sphingobium;Other	0	0	0	0	0	0	0	0	0	0	0	0	0	0	0	0	0	0	0	0	0	4.76713e-06	1.19178e-06	2.38356e-06
k__Bacteria;p__Proteobacteria;c__Betaproteobacteria;o__Neisseriales;Other;Other;Other	0	0	0	0	0	0	0	0	0	0	0	0	0	0	0	0	0	0	0	0	0	4.76713e-06	1.19178e-06	2.38356e-06
k__Bacteria;p__Proteobacteria;c__Betaproteobacteria;o__Neisseriales;f__Neisseriaceae;g__Vogesella;	0	0	0	0	0	0	0	0	0	0	0	0	0	0	0	0	0	0	0	0	0	4.76713e-06	1.19178e-06	2.38356e-06
k__Bacteria;p__Proteobacteria;c__Betaproteobacteria;o__Rhodocyclales;f__Rhodocyclaceae;g__Dechloromonas;Other	0	0	0	0	0	0	0	0	0	0	0	0	0	0	0	0	0	0	0	0	0	4.76713e-06	1.19178e-06	2.38356e-06
k__Bacteria;p__Proteobacteria;c__Betaproteobacteria;o__Thiobacterales;f__Thiobacteraceae;;Other	0	0	0	0	0	0	0	0	0	0	0	0	0	0	0	0	0	0	0	0	0	4.76713e-06	1.19178e-06	2.38356e-06
k__Bacteria;p__Proteobacteria;c__Gammaproteobacteria;o__Enterobacteriales;f__Enterobacteriaceae;g__Citrobacter;s__koseri	0	0	0	0	0	0	0	0	0	0	0	0	0	0	0	0	0	0	0	0	0	4.76713e-06	1.19178e-06	2.38356e-06
k__Bacteria;p__Proteobacteria;c__Gammaproteobacteria;o__Enterobacteriales;f__Enterobacteriaceae;g__Erwinia;s__chrysanthemi	0	0	0	0	0	0	0	0	0	0	0	0	0	0	0	0	0	0	0	0	0	4.76713e-06	1.19178e-06	2.38356e-06
k__Bacteria;p__Proteobacteria;c__Gammaproteobacteria;o__Enterobacteriales;f__Enterobacteriaceae;g__Xenorhabdus;s__bovienii	0	0	0	0	0	0	0	0	0	0	0	0	0	0	0	0	0	0	0	0	0	4.76713e-06	1.19178e-06	2.38356e-06
k__Bacteria;p__Firmicutes;c__Clostridia;o__Clostridiales;f__Dehalobacteriaceae;;Other	4.92592e-05	2.73983e-05	9.25763e-06	0	2.14788e-05	2.1737e-05	3.23717e-06	3.71185e-05	0	0	1.00889e-05	1.80842e-05	1.33807e-05	8.43658e-06	1.71808e-05	4.51471e-06	1.08782e-05	5.551e-06	0	0	4.14921e-06	0	1.0373e-06	2.0746e-06
k__Bacteria;p__Actinobacteria;c__Actinobacteria;o__Bifidobacteriales;f__Bifidobacteriaceae;g__Bifidobacterium;s__animalis	0	0	9.25763e-06	0	2.31441e-06	4.62882e-06	0	0	0	0	0	0	0	1.68732e-05	0	0	4.21829e-06	8.43658e-06	0	0	4.14921e-06	0	1.0373e-06	2.0746e-06
k__Bacteria;p__Proteobacteria;c__Gammaproteobacteria;o__Xanthomonadales;f__Xanthomonadaceae;g__Stenotrophomonas;	0	3.19646e-05	1.85153e-05	0	1.262e-05	1.55724e-05	6.47434e-06	0	0	8.61015e-06	3.77112e-06	4.44096e-06	4.46022e-06	8.43658e-06	0	0	3.2242e-06	4.06151e-06	0	0	4.14921e-06	0	1.0373e-06	2.0746e-06
k__Bacteria;p__Firmicutes;c__Clostridia;o__Clostridiales;f__Clostridiaceae;g__02d06;Other	5.47324e-06	0	0	0	1.36831e-06	2.73662e-06	0	0	0	0	0	0	0	0	0	0	0	0	0	0	4.14921e-06	0	1.0373e-06	2.0746e-06
k__Bacteria;p__Proteobacteria;c__Gammaproteobacteria;o__Enterobacteriales;f__Enterobacteriaceae;g__Providencia;	0	4.56638e-06	0	0	1.14159e-06	2.28319e-06	0	0	1.67365e-05	0	4.18414e-06	8.36827e-06	0	0	0	0	0	0	0	0	4.14921e-06	0	1.0373e-06	2.0746e-06
k__Bacteria;p__Proteobacteria;c__Betaproteobacteria;o__Rhodocyclales;f__Rhodocyclaceae;Other;Other	0	9.13275e-06	9.25763e-06	0	4.5976e-06	5.30909e-06	0	4.63981e-06	0	8.61015e-06	3.31249e-06	4.1542e-06	0	0	0	0	0	0	0	0	4.14921e-06	0	1.0373e-06	2.0746e-06
k__Bacteria;p__Firmicutes;c__Clostridia;o__Clostridiales;f__Clostridiaceae;g__Clostridium;s__intestinale	0	0	0	0	0	0	0	9.27962e-06	0	0	2.31991e-06	4.63981e-06	0	0	0	0	0	0	0	0	4.14921e-06	0	1.0373e-06	2.0746e-06
k__Bacteria;p__Bacteroidetes;c__Bacteroidia;o__Bacteroidales;f__Bacteroidaceae;g__Bacteroides;s__caccae	0	0	0	0	0	0	0	4.63981e-06	0	0	1.15995e-06	2.31991e-06	0	0	0	0	0	0	0	0	4.14921e-06	0	1.0373e-06	2.0746e-06
k__Bacteria;p__Proteobacteria;c__Betaproteobacteria;o__Rhodocyclales;f__Rhodocyclaceae;g__Methyloversatilis;	0	0	0	0	0	0	0	4.63981e-06	0	0	1.15995e-06	2.31991e-06	0	0	0	0	0	0	0	0	4.14921e-06	0	1.0373e-06	2.0746e-06
k__Bacteria;p__Firmicutes;c__Clostridia;o__Clostridiales;f__Lachnospiraceae;g__Hespellia;Other	0	4.56638e-06	0	0	1.14159e-06	2.28319e-06	0	0	0	0	0	0	0	0	0	0	0	0	0	0	4.14921e-06	0	1.0373e-06	2.0746e-06
k__Bacteria;p__Proteobacteria;c__Betaproteobacteria;o__Burkholderiales;f__Burkholderiaceae;Other;Other	0	4.56638e-06	0	0	1.14159e-06	2.28319e-06	0	0	0	0	0	0	0	0	0	0	0	0	0	0	4.14921e-06	0	1.0373e-06	2.0746e-06
k__Bacteria;p__Bacteroidetes;c__Bacteroidia;o__Bacteroidales;f__Porphyromonadaceae;g__Paludibacter;Other	0	0	0	0	0	0	0	0	0	0	0	0	0	0	0	0	0	0	0	0	4.14921e-06	0	1.0373e-06	2.0746e-06
k__Bacteria;p__Bacteroidetes;c__[Saprospirae];o__[Saprospirales];f__Chitinophagaceae;;Other	0	0	0	0	0	0	0	0	0	0	0	0	0	0	0	0	0	0	0	0	4.14921e-06	0	1.0373e-06	2.0746e-06
k__Bacteria;p__Firmicutes;c__Bacilli;o__Bacillales;f__Staphylococcaceae;g__Jeotgalicoccus;	0	0	0	0	0	0	0	0	0	0	0	0	0	0	0	0	0	0	0	0	4.14921e-06	0	1.0373e-06	2.0746e-06
k__Bacteria;p__Firmicutes;c__Clostridia;o__Clostridiales;f__Lachnospiraceae;g__Coprococcus;s__catus	0	0	0	0	0	0	0	0	0	0	0	0	0	0	0	0	0	0	0	0	4.14921e-06	0	1.0373e-06	2.0746e-06
k__Bacteria;p__Proteobacteria;c__Alphaproteobacteria;o__Sphingomonadales;f__Sphingomonadaceae;g__Sphingomonas;Other	0	0	0	0	0	0	0	0	0	0	0	0	0	0	0	0	0	0	0	0	4.14921e-06	0	1.0373e-06	2.0746e-06
k__Bacteria;p__Proteobacteria;c__Betaproteobacteria;o__Burkholderiales;f__Comamonadaceae;g__Diaphorobacter;Other	0	0	0	0	0	0	0	0	0	0	0	0	0	0	0	0	0	0	0	0	4.14921e-06	0	1.0373e-06	2.0746e-06
k__Bacteria;p__Proteobacteria;c__Betaproteobacteria;o__Burkholderiales;f__Comamonadaceae;g__Roseateles;Other	0	0	0	0	0	0	0	0	0	0	0	0	0	0	0	0	0	0	0	0	4.14921e-06	0	1.0373e-06	2.0746e-06
k__Bacteria;p__Proteobacteria;c__Epsilonproteobacteria;o__Campylobacterales;f__Campylobacteraceae;g__Campylobacter;s__subantarcticus	0	0	0	0	0	0	0	0	0	0	0	0	0	0	0	0	0	0	0	0	4.14921e-06	0	1.0373e-06	2.0746e-06
k__Bacteria;p__Proteobacteria;c__Gammaproteobacteria;o__Aeromonadales;f__Aeromonadaceae;g__Aeromonas;s__caviae	0	0	0	0	0	0	0	0	0	0	0	0	0	0	0	0	0	0	0	0	4.14921e-06	0	1.0373e-06	2.0746e-06
k__Bacteria;p__Proteobacteria;c__Gammaproteobacteria;o__Alteromonadales;f__[Chromatiaceae];g__Rheinheimera;	0	0	0	0	0	0	0	0	0	0	0	0	0	0	0	0	0	0	0	0	4.14921e-06	0	1.0373e-06	2.0746e-06
k__Bacteria;p__Proteobacteria;c__Gammaproteobacteria;o__Pasteurellales;f__Pasteurellaceae;g__Mannheimia;	0	0	0	0	0	0	0	0	0	0	0	0	0	0	0	0	0	0	0	0	4.14921e-06	0	1.0373e-06	2.0746e-06
k__Bacteria;p__Proteobacteria;c__Gammaproteobacteria;o__Xanthomonadales;f__Sinobacteraceae;g__Nevskia;s__ramosa	0	0	0	0	0	0	0	0	0	0	0	0	0	0	0	0	0	0	0	0	4.14921e-06	0	1.0373e-06	2.0746e-06
k__Bacteria;p__Firmicutes;c__Clostridia;o__Clostridiales;f__Veillonellaceae;g__Succiniclasticum;	0	0.000232885	0	0	5.82213e-05	0.000116443	0	0	0	0.000275525	6.88812e-05	0.000137762	0	0.00169575	0	0	0.000423938	0.000847876	0	0	0	0	0	0
k__Bacteria;p__Firmicutes;c__Clostridia;o__Natranaerobiales;;Other;Other	0	4.56638e-06	0	0	1.14159e-06	2.28319e-06	0	0	0	0	0	0	0	0.000219351	0	0	5.48377e-05	0.000109675	0	0	0	0	0	0
k__Bacteria;p__Bacteroidetes;c__Bacteroidia;o__Bacteroidales;f__Porphyromonadaceae;g__Paludibacter;	0	0	0	0	0	0	0	0	0	1.72203e-05	4.30507e-06	8.61015e-06	0	0	6.01328e-05	4.51471e-06	1.61619e-05	2.93911e-05	0	0	0	0	0	0
k__Bacteria;p__Firmicutes;c__Bacilli;o__Lactobacillales;f__Enterococcaceae;g__Enterococcus;s__cecorum	0	0	0	0	0	0	3.23717e-06	4.63981e-06	0	0	1.96924e-06	2.34488e-06	0	3.79646e-05	0	0	9.49115e-06	1.89823e-05	0	0	0	0	0	0
k__Bacteria;p__Firmicutes;c__Clostridia;o__Clostridiales;f__Eubacteriaceae;g__Pseudoramibacter_Eubacterium;	1.09465e-05	3.19646e-05	0	0	1.07278e-05	1.5069e-05	0	2.78389e-05	0	1.72203e-05	1.12648e-05	1.37108e-05	0	2.9528e-05	0	4.51471e-06	8.51068e-06	1.41723e-05	0	0	0	0	0	0
k__Bacteria;p__Firmicutes;c__Clostridia;o__Clostridiales;f__Veillonellaceae;g__Succiniclasticum;Other	0	4.56638e-06	0	0	1.14159e-06	2.28319e-06	0	0	0	1.72203e-05	4.30507e-06	8.61015e-06	0	2.9528e-05	0	0	7.382e-06	1.4764e-05	0	0	0	0	0	0
k__Bacteria;p__Firmicutes;c__Clostridia;Other;Other;Other;Other	0	0	0	0	0	0	0	0	0	0	0	0	8.92045e-06	0	8.5904e-06	4.51471e-06	5.50639e-06	4.18213e-06	0	0	0	0	0	0
k__Bacteria;p__Firmicutes;c__Clostridia;o__Clostridiales;f__Lachnospiraceae;g__Blautia;s__obeum	0	0	0	0	0	0	0	0	0	0	0	0	8.92045e-06	0	8.5904e-06	0	4.37771e-06	5.05674e-06	0	0	0	0	0	0
k__Bacteria;p__Actinobacteria;c__Coriobacteriia;o__Coriobacteriales;f__Coriobacteriaceae;g__Collinsella;s__stercoris	0	0	0	0	0	0	0	0	0	0	0	0	0	0	0	1.35441e-05	3.38604e-06	6.77207e-06	0	0	0	0	0	0
k__Bacteria;p__Firmicutes;c__Clostridia;o__Clostridiales;f__Clostridiaceae;g__Candidatus_Arthromitus;	0	0	0	0	0	0	0	0	0	0	0	0	1.33807e-05	0	0	0	3.34517e-06	6.69034e-06	0	0	0	0	0	0
k__Bacteria;p__Proteobacteria;c__Gammaproteobacteria;o__Aeromonadales;f__Succinivibrionaceae;g__Anaerobiospirillum;Other	0	0	9.25763e-06	0	2.31441e-06	4.62882e-06	0	0	0	0	0	0	0	0	8.5904e-06	4.51471e-06	3.27628e-06	4.13286e-06	0	0	0	0	0	0
k__Bacteria;p__Actinobacteria;c__Actinobacteria;o__Actinomycetales;f__Micrococcaceae;;Other	5.47324e-06	1.82655e-05	0	0	5.93469e-06	8.61594e-06	0	0	0	0	0	0	0	8.43658e-06	0	4.51471e-06	3.23782e-06	4.06712e-06	0	0	0	0	0	0
k__Bacteria;p__Actinobacteria;c__Actinobacteria;o__Bifidobacteriales;f__Bifidobacteriaceae;g__Bifidobacterium;	0	4.56638e-06	0	2.07661e-05	6.33311e-06	9.85982e-06	0	0	0	0	0	0	4.46022e-06	8.43658e-06	0	0	3.2242e-06	4.06151e-06	0	0	0	0	0	0
k__Bacteria;p__Proteobacteria;c__Betaproteobacteria;o__Burkholderiales;f__Comamonadaceae;g__Pelomonas;Other	0	0	0	0	0	0	0	0	0	8.61015e-06	2.15254e-06	4.30507e-06	0	4.21829e-06	8.5904e-06	0	3.20217e-06	4.10582e-06	0	0	0	0	0	0
k__Bacteria;p__Proteobacteria;c__Gammaproteobacteria;o__Pseudomonadales;f__Moraxellaceae;g__Acinetobacter;s__johnsonii	5.47324e-06	4.56638e-06	0	0	2.50991e-06	2.92174e-06	0	0	0	0	0	0	0	1.26549e-05	0	0	3.16372e-06	6.32743e-06	0	0	0	0	0	0
k__Bacteria;p__Bacteroidetes;c__Sphingobacteriia;o__Sphingobacteriales;f__Sphingobacteriaceae;g__Sphingobacterium;s__mizutaii	0	9.13275e-06	0	0	2.28319e-06	4.56638e-06	0	0	0	0	0	0	0	1.26549e-05	0	0	3.16372e-06	6.32743e-06	0	0	0	0	0	0
k__Bacteria;p__Proteobacteria;c__Gammaproteobacteria;o__Enterobacteriales;f__Enterobacteriaceae;g__Plesiomonas;Other	0	0	0	1.0383e-05	2.59576e-06	5.19151e-06	3.23717e-06	0	2.51048e-05	1.72203e-05	1.13906e-05	1.1808e-05	4.46022e-06	0	0	4.51471e-06	2.24373e-06	2.59094e-06	0	0	0	0	0	0
k__Bacteria;p__Proteobacteria;c__Betaproteobacteria;o__Burkholderiales;f__Comamonadaceae;g__Rubrivivax;Other	0	0	0	0	0	0	0	0	0	0	0	0	8.92045e-06	0	0	0	2.23011e-06	4.46022e-06	0	0	0	0	0	0
k__Bacteria;p__Firmicutes;c__Clostridia;o__Clostridiales;f__[Mogibacteriaceae];g__Anaerovorax;Other	5.47324e-06	0	0	0	1.36831e-06	2.73662e-06	3.23717e-06	4.63981e-06	0	0	1.96924e-06	2.34488e-06	4.46022e-06	4.21829e-06	0	0	2.16963e-06	2.50722e-06	0	0	0	0	0	0
k__Bacteria;p__Proteobacteria;c__Gammaproteobacteria;o__Xanthomonadales;f__Xanthomonadaceae;g__Stenotrophomonas;Other	0	5.93629e-05	1.85153e-05	0	1.94695e-05	2.79912e-05	3.23717e-06	2.31991e-05	0	0	6.60906e-06	1.11648e-05	4.46022e-06	4.21829e-06	0	0	2.16963e-06	2.50722e-06	0	0	0	0	0	0
k__Bacteria;p__Proteobacteria;c__Gammaproteobacteria;o__Xanthomonadales;f__Xanthomonadaceae;g__Stenotrophomonas;s__acidaminiphila	0	4.56638e-06	0	0	1.14159e-06	2.28319e-06	1.61858e-05	4.63981e-06	0	0	5.20641e-06	7.63942e-06	4.46022e-06	4.21829e-06	0	0	2.16963e-06	2.50722e-06	0	0	0	0	0	0
k__Bacteria;p__Firmicutes;c__Clostridia;o__Clostridiales;f__[Tissierellaceae];g__Anaerococcus;	0	4.56638e-06	0	0	1.14159e-06	2.28319e-06	0	1.39194e-05	0	0	3.47986e-06	6.95972e-06	4.46022e-06	4.21829e-06	0	0	2.16963e-06	2.50722e-06	0	0	0	0	0	0
k__Bacteria;p__Proteobacteria;c__Gammaproteobacteria;o__Enterobacteriales;f__Enterobacteriaceae;g__Shigella;s__flexneri	0	0	0	0	0	0	3.23717e-06	4.63981e-06	0	0	1.96924e-06	2.34488e-06	4.46022e-06	4.21829e-06	0	0	2.16963e-06	2.50722e-06	0	0	0	0	0	0
k__Bacteria;p__Firmicutes;c__Bacilli;o__Lactobacillales;f__Lactobacillaceae;g__Lactobacillus;s__agilis	0	0	2.77729e-05	0	6.94322e-06	1.38864e-05	0	0	0	1.72203e-05	4.30507e-06	8.61015e-06	0	0	8.5904e-06	0	2.1476e-06	4.2952e-06	0	0	0	0	0	0
k__Bacteria;p__Proteobacteria;c__Gammaproteobacteria;o__Xanthomonadales;f__Xanthomonadaceae;Other;Other	0	0	0	0	0	0	0	0	8.36827e-06	0	2.09207e-06	4.18414e-06	0	0	8.5904e-06	0	2.1476e-06	4.2952e-06	0	0	0	0	0	0
k__Bacteria;p__Proteobacteria;c__Gammaproteobacteria;o__Enterobacteriales;f__Enterobacteriaceae;g__Klebsiella;s__oxytoca	0	4.56638e-06	9.25763e-06	0	3.456e-06	4.42643e-06	3.23717e-06	0	0	0	8.09292e-07	1.61858e-06	0	0	8.5904e-06	0	2.1476e-06	4.2952e-06	0	0	0	0	0	0
k__Bacteria;p__Proteobacteria;c__Betaproteobacteria;o__Burkholderiales;f__Oxalobacteraceae;g__Collimonas;	0	0	0	0	0	0	0	0	0	0	0	0	0	0	8.5904e-06	0	2.1476e-06	4.2952e-06	0	0	0	0	0	0
k__Bacteria;p__Proteobacteria;c__Betaproteobacteria;o__Burkholderiales;f__Oxalobacteraceae;g__Polynucleobacter;s__cosmopolitanus	0	0	0	0	0	0	0	0	0	0	0	0	0	0	8.5904e-06	0	2.1476e-06	4.2952e-06	0	0	0	0	0	0
k__Bacteria;p__Actinobacteria;c__Actinobacteria;o__Actinomycetales;f__Actinomycetaceae;g__Trueperella;	0	0	0	0	0	0	0	0	0	0	0	0	0	8.43658e-06	0	0	2.10914e-06	4.21829e-06	0	0	0	0	0	0
k__Bacteria;p__Firmicutes;c__Bacilli;o__Bacillales;f__Staphylococcaceae;g__Staphylococcus;Other	5.47324e-06	0	9.25763e-06	0	3.68272e-06	4.5244e-06	0	0	0	0	0	0	0	0	0	4.51471e-06	1.12868e-06	2.25736e-06	0	0	0	0	0	0
k__Bacteria;p__Firmicutes;c__Erysipelotrichi;o__Erysipelotrichales;f__Erysipelotrichaceae;g__[Eubacterium];	0	0	0	0	0	0	0	0	8.36827e-06	0	2.09207e-06	4.18414e-06	0	0	0	4.51471e-06	1.12868e-06	2.25736e-06	0	0	0	0	0	0
k__Bacteria;p__Proteobacteria;c__Betaproteobacteria;o__SBla14;;Other;Other	0	0	0	1.0383e-05	2.59576e-06	5.19151e-06	0	0	0	0	0	0	0	0	0	4.51471e-06	1.12868e-06	2.25736e-06	0	0	0	0	0	0
k__Bacteria;p__Synergistetes;c__Synergistia;o__Synergistales;f__Dethiosulfovibrionaceae;Other;Other	0	0	9.25763e-06	0	2.31441e-06	4.62882e-06	0	0	0	0	0	0	0	0	0	4.51471e-06	1.12868e-06	2.25736e-06	0	0	0	0	0	0
k__Bacteria;p__Proteobacteria;c__Betaproteobacteria;o__Procabacteriales;f__Procabacteriaceae;;Other	0	4.56638e-06	0	0	1.14159e-06	2.28319e-06	0	0	0	0	0	0	0	0	0	4.51471e-06	1.12868e-06	2.25736e-06	0	0	0	0	0	0
k__Bacteria;p__Firmicutes;c__Bacilli;o__Lactobacillales;f__Streptococcaceae;g__Streptococcus;s__equi	0	0	0	0	0	0	0	0	0	0	0	0	0	0	0	4.51471e-06	1.12868e-06	2.25736e-06	0	0	0	0	0	0
k__Bacteria;p__Proteobacteria;c__Betaproteobacteria;o__Burkholderiales;f__Comamonadaceae;g__Limnohabitans;	0	0	0	0	0	0	0	0	0	0	0	0	0	0	0	4.51471e-06	1.12868e-06	2.25736e-06	0	0	0	0	0	0
k__Bacteria;p__Proteobacteria;c__Gammaproteobacteria;o__Enterobacteriales;f__Enterobacteriaceae;g__Erwinia;s__oleae	0	0	0	0	0	0	0	0	0	0	0	0	0	0	0	4.51471e-06	1.12868e-06	2.25736e-06	0	0	0	0	0	0
k__Bacteria;p__Proteobacteria;c__Gammaproteobacteria;o__Enterobacteriales;f__Enterobacteriaceae;g__Candidatus_Phlomobacter;	0	4.56638e-06	0	0	1.14159e-06	2.28319e-06	0	9.27962e-06	0	0	2.31991e-06	4.63981e-06	4.46022e-06	0	0	0	1.11506e-06	2.23011e-06	0	0	0	0	0	0
k__Bacteria;p__Proteobacteria;c__Betaproteobacteria;o__Nitrosomonadales;f__Nitrosomonadaceae;g__Nitrosomonas;s__halophila	0	0	0	0	0	0	6.47434e-06	0	0	0	1.61858e-06	3.23717e-06	4.46022e-06	0	0	0	1.11506e-06	2.23011e-06	0	0	0	0	0	0
k__Bacteria;p__Bacteroidetes;c__Sphingobacteriia;o__Sphingobacteriales;f__Sphingobacteriaceae;g__Sphingobacterium;	0	4.56638e-06	0	0	1.14159e-06	2.28319e-06	0	4.63981e-06	0	0	1.15995e-06	2.31991e-06	4.46022e-06	0	0	0	1.11506e-06	2.23011e-06	0	0	0	0	0	0
k__Bacteria;p__Proteobacteria;c__Betaproteobacteria;o__Burkholderiales;f__Comamonadaceae;g__Roseateles;	0	0	0	0	0	0	3.23717e-06	0	0	0	8.09292e-07	1.61858e-06	4.46022e-06	0	0	0	1.11506e-06	2.23011e-06	0	0	0	0	0	0
k__Bacteria;p__Proteobacteria;c__Gammaproteobacteria;o__Enterobacteriales;f__Enterobacteriaceae;g__Sodalis;Other	0	0	0	0	0	0	3.23717e-06	0	0	0	8.09292e-07	1.61858e-06	4.46022e-06	0	0	0	1.11506e-06	2.23011e-06	0	0	0	0	0	0
k__Bacteria;p__Proteobacteria;c__Gammaproteobacteria;o__Pseudomonadales;f__Moraxellaceae;g__Acinetobacter;s__lwoffii	0	0	0	0	0	0	3.23717e-06	0	0	0	8.09292e-07	1.61858e-06	4.46022e-06	0	0	0	1.11506e-06	2.23011e-06	0	0	0	0	0	0
k__Bacteria;p__Actinobacteria;c__Actinobacteria;o__Actinomycetales;f__Actinomycetaceae;g__Actinomyces;	0	0	0	1.0383e-05	2.59576e-06	5.19151e-06	0	0	0	0	0	0	4.46022e-06	0	0	0	1.11506e-06	2.23011e-06	0	0	0	0	0	0
k__Bacteria;p__Proteobacteria;c__Betaproteobacteria;o__Burkholderiales;f__Comamonadaceae;g__Comamonas;Other	0	4.56638e-06	0	0	1.14159e-06	2.28319e-06	0	0	0	0	0	0	4.46022e-06	0	0	0	1.11506e-06	2.23011e-06	0	0	0	0	0	0
k__Bacteria;p__Bacteroidetes;c__Bacteroidia;o__Bacteroidales;f__Porphyromonadaceae;g__Porphyromonas;s__endodontalis	0	0	0	0	0	0	0	0	0	0	0	0	4.46022e-06	0	0	0	1.11506e-06	2.23011e-06	0	0	0	0	0	0
k__Bacteria;p__Bacteroidetes;c__[Saprospirae];o__[Saprospirales];f__Chitinophagaceae;g__Sediminibacterium;Other	0	0	0	0	0	0	0	0	0	0	0	0	4.46022e-06	0	0	0	1.11506e-06	2.23011e-06	0	0	0	0	0	0
k__Bacteria;p__Firmicutes;c__Bacilli;o__Bacillales;f__Planococcaceae;g__Ureibacillus;	0	0	0	0	0	0	0	0	0	0	0	0	4.46022e-06	0	0	0	1.11506e-06	2.23011e-06	0	0	0	0	0	0
k__Bacteria;p__Firmicutes;c__Clostridia;o__Clostridiales;f__Gracilibacteraceae;;Other	0	0	0	0	0	0	0	0	0	0	0	0	4.46022e-06	0	0	0	1.11506e-06	2.23011e-06	0	0	0	0	0	0
k__Bacteria;p__Nitrospirae;c__Nitrospira;o__Nitrospirales;f__Nitrospiraceae;g__Nitrospira;	0	0	0	0	0	0	0	0	0	0	0	0	4.46022e-06	0	0	0	1.11506e-06	2.23011e-06	0	0	0	0	0	0
k__Bacteria;p__Proteobacteria;c__Alphaproteobacteria;o__Rhizobiales;f__Bradyrhizobiaceae;g__Bosea;Other	0	0	0	0	0	0	0	0	0	0	0	0	4.46022e-06	0	0	0	1.11506e-06	2.23011e-06	0	0	0	0	0	0
k__Bacteria;p__Proteobacteria;c__Betaproteobacteria;o__Burkholderiales;f__Oxalobacteraceae;g__Herminiimonas;Other	0	0	0	0	0	0	0	0	0	0	0	0	4.46022e-06	0	0	0	1.11506e-06	2.23011e-06	0	0	0	0	0	0
k__Bacteria;p__Proteobacteria;c__Deltaproteobacteria;o__Desulfovibrionales;f__Desulfovibrionaceae;g__Desulfovibrio;s__longreachensis	0	0	0	0	0	0	0	0	0	0	0	0	4.46022e-06	0	0	0	1.11506e-06	2.23011e-06	0	0	0	0	0	0
k__Bacteria;p__Proteobacteria;c__Gammaproteobacteria;o__Enterobacteriales;f__Enterobacteriaceae;g__Escherichia;s__blattae	0	0	0	0	0	0	0	0	0	0	0	0	4.46022e-06	0	0	0	1.11506e-06	2.23011e-06	0	0	0	0	0	0
k__Bacteria;p__Proteobacteria;c__Gammaproteobacteria;o__Pasteurellales;f__Pasteurellaceae;g__Pasteurella;	0	0	0	0	0	0	0	0	0	0	0	0	4.46022e-06	0	0	0	1.11506e-06	2.23011e-06	0	0	0	0	0	0
k__Bacteria;p__Synergistetes;c__Synergistia;o__Synergistales;f__Synergistaceae;g__Cloacibacillus;	0	0	0	0	0	0	0	0	0	0	0	0	4.46022e-06	0	0	0	1.11506e-06	2.23011e-06	0	0	0	0	0	0
k__Bacteria;p__Proteobacteria;c__Gammaproteobacteria;o__Enterobacteriales;f__Enterobacteriaceae;g__Enterobacter;s__gergoviae	5.47324e-06	0	0	0	1.36831e-06	2.73662e-06	0	0	0	0	0	0	0	4.21829e-06	0	0	1.05457e-06	2.10914e-06	0	0	0	0	0	0
k__Bacteria;p__Firmicutes;c__Erysipelotrichi;o__Erysipelotrichales;f__Erysipelotrichaceae;g__Holdemania;	0	0	0	0	0	0	0	2.78389e-05	0	0	6.95972e-06	1.39194e-05	0	4.21829e-06	0	0	1.05457e-06	2.10914e-06	0	0	0	0	0	0
k__Bacteria;p__Proteobacteria;c__Gammaproteobacteria;o__Enterobacteriales;f__Enterobacteriaceae;g__Morganella;s__morganii	0	0	9.25763e-06	0	2.31441e-06	4.62882e-06	0	4.63981e-06	0	8.61015e-06	3.31249e-06	4.1542e-06	0	4.21829e-06	0	0	1.05457e-06	2.10914e-06	0	0	0	0	0	0
k__Bacteria;p__Firmicutes;c__Bacilli;o__Lactobacillales;f__Lactobacillaceae;g__Lactobacillus;s__hamsteri	0	0	0	0	0	0	1.29487e-05	0	0	0	3.23717e-06	6.47434e-06	0	4.21829e-06	0	0	1.05457e-06	2.10914e-06	0	0	0	0	0	0
k__Bacteria;p__Firmicutes;c__Bacilli;o__Lactobacillales;f__Enterococcaceae;Other;Other	0	0	0	0	0	0	0	9.27962e-06	0	0	2.31991e-06	4.63981e-06	0	4.21829e-06	0	0	1.05457e-06	2.10914e-06	0	0	0	0	0	0
k__Bacteria;p__Proteobacteria;c__Gammaproteobacteria;o__Xanthomonadales;f__Xanthomonadaceae;g__Luteimonas;	0	0	0	1.0383e-05	2.59576e-06	5.19151e-06	0	0	0	8.61015e-06	2.15254e-06	4.30507e-06	0	4.21829e-06	0	0	1.05457e-06	2.10914e-06	0	0	0	0	0	0
k__Bacteria;p__Proteobacteria;c__Betaproteobacteria;o__Burkholderiales;f__Comamonadaceae;g__Roseateles;s__depolymerans	0	0	0	0	0	0	0	4.63981e-06	0	0	1.15995e-06	2.31991e-06	0	4.21829e-06	0	0	1.05457e-06	2.10914e-06	0	0	0	0	0	0
k__Bacteria;p__Proteobacteria;c__Gammaproteobacteria;o__Pasteurellales;f__Pasteurellaceae;g__Gallibacterium;	0	0	0	0	0	0	0	4.63981e-06	0	0	1.15995e-06	2.31991e-06	0	4.21829e-06	0	0	1.05457e-06	2.10914e-06	0	0	0	0	0	0
k__Bacteria;p__Firmicutes;c__Clostridia;o__Clostridiales;f__Ruminococcaceae;g__Anaerotruncus;Other	0	4.56638e-06	0	0	1.14159e-06	2.28319e-06	3.23717e-06	0	0	0	8.09292e-07	1.61858e-06	0	4.21829e-06	0	0	1.05457e-06	2.10914e-06	0	0	0	0	0	0
k__Bacteria;p__Proteobacteria;c__Betaproteobacteria;o__Rhodocyclales;f__Rhodocyclaceae;;Other	0	0	0	0	0	0	3.23717e-06	0	0	0	8.09292e-07	1.61858e-06	0	4.21829e-06	0	0	1.05457e-06	2.10914e-06	0	0	0	0	0	0
k__Bacteria;p__Proteobacteria;c__Betaproteobacteria;o__Burkholderiales;f__Comamonadaceae;g__Leptothrix;	0	0	0	1.0383e-05	2.59576e-06	5.19151e-06	0	0	0	0	0	0	0	4.21829e-06	0	0	1.05457e-06	2.10914e-06	0	0	0	0	0	0
k__Bacteria;p__Actinobacteria;c__Actinobacteria;o__Bifidobacteriales;f__Bifidobacteriaceae;g__Bifidobacterium;Other	0	0	9.25763e-06	0	2.31441e-06	4.62882e-06	0	0	0	0	0	0	0	4.21829e-06	0	0	1.05457e-06	2.10914e-06	0	0	0	0	0	0
k__Bacteria;p__Proteobacteria;c__Alphaproteobacteria;o__Rhizobiales;f__Brucellaceae;;Other	0	0	9.25763e-06	0	2.31441e-06	4.62882e-06	0	0	0	0	0	0	0	4.21829e-06	0	0	1.05457e-06	2.10914e-06	0	0	0	0	0	0
k__Bacteria;p__Firmicutes;c__Bacilli;o__Bacillales;f__Staphylococcaceae;g__Jeotgalicoccus;s__psychrophilus	0	4.56638e-06	0	0	1.14159e-06	2.28319e-06	0	0	0	0	0	0	0	4.21829e-06	0	0	1.05457e-06	2.10914e-06	0	0	0	0	0	0
k__Bacteria;p__Proteobacteria;c__Betaproteobacteria;o__Burkholderiales;f__Comamonadaceae;g__Limnohabitans;Other	0	4.56638e-06	0	0	1.14159e-06	2.28319e-06	0	0	0	0	0	0	0	4.21829e-06	0	0	1.05457e-06	2.10914e-06	0	0	0	0	0	0
k__Bacteria;p__Proteobacteria;c__Gammaproteobacteria;o__Aeromonadales;f__Aeromonadaceae;g__Tolumonas;Other	0	4.56638e-06	0	0	1.14159e-06	2.28319e-06	0	0	0	0	0	0	0	4.21829e-06	0	0	1.05457e-06	2.10914e-06	0	0	0	0	0	0
k__Bacteria;p__Actinobacteria;c__Actinobacteria;o__Actinomycetales;Other;Other;Other	0	0	0	0	0	0	0	0	0	0	0	0	0	4.21829e-06	0	0	1.05457e-06	2.10914e-06	0	0	0	0	0	0
k__Bacteria;p__Actinobacteria;c__Actinobacteria;o__Actinomycetales;f__Actinomycetaceae;;Other	0	0	0	0	0	0	0	0	0	0	0	0	0	4.21829e-06	0	0	1.05457e-06	2.10914e-06	0	0	0	0	0	0
k__Bacteria;p__Actinobacteria;c__Actinobacteria;o__Actinomycetales;f__Dermabacteraceae;g__Brachybacterium;	0	0	0	0	0	0	0	0	0	0	0	0	0	4.21829e-06	0	0	1.05457e-06	2.10914e-06	0	0	0	0	0	0
k__Bacteria;p__Firmicutes;c__Bacilli;Other;Other;Other;Other	0	0	0	0	0	0	0	0	0	0	0	0	0	4.21829e-06	0	0	1.05457e-06	2.10914e-06	0	0	0	0	0	0
k__Bacteria;p__Firmicutes;c__Bacilli;o__Bacillales;f__Planococcaceae;Other;Other	0	0	0	0	0	0	0	0	0	0	0	0	0	4.21829e-06	0	0	1.05457e-06	2.10914e-06	0	0	0	0	0	0
k__Bacteria;p__Firmicutes;c__Clostridia;o__Clostridiales;f__Eubacteriaceae;Other;Other	0	0	0	0	0	0	0	0	0	0	0	0	0	4.21829e-06	0	0	1.05457e-06	2.10914e-06	0	0	0	0	0	0
k__Bacteria;p__Proteobacteria;c__Alphaproteobacteria;o__Rhodobacterales;f__Rhodobacteraceae;;Other	0	0	0	0	0	0	0	0	0	0	0	0	0	4.21829e-06	0	0	1.05457e-06	2.10914e-06	0	0	0	0	0	0
k__Bacteria;p__Proteobacteria;c__Alphaproteobacteria;o__Rhodobacterales;f__Rhodobacteraceae;g__Paracoccus;	0	0	0	0	0	0	0	0	0	0	0	0	0	4.21829e-06	0	0	1.05457e-06	2.10914e-06	0	0	0	0	0	0
k__Bacteria;p__Proteobacteria;c__Betaproteobacteria;o__Burkholderiales;f__Oxalobacteraceae;g__Herbaspirillum;	0	0	0	0	0	0	0	0	0	0	0	0	0	4.21829e-06	0	0	1.05457e-06	2.10914e-06	0	0	0	0	0	0
k__Bacteria;p__Proteobacteria;c__Betaproteobacteria;o__Methylophilales;Other;Other;Other	0	0	0	0	0	0	0	0	0	0	0	0	0	4.21829e-06	0	0	1.05457e-06	2.10914e-06	0	0	0	0	0	0
k__Bacteria;p__Cyanobacteria;c__Chloroplast;o__CAB-I;;Other;Other	4.3786e-05	0	0	0	1.09465e-05	2.1893e-05	0	0	0	0	0	0	0	0	0	0	0	0	0	0	0	0	0	0
k__Bacteria;p__Firmicutes;c__Bacilli;o__Lactobacillales;f__Lactobacillaceae;g__Lactobacillus;s__coleohominis	1.64197e-05	0	0	0	4.10493e-06	8.20987e-06	0	0	0	0	0	0	0	0	0	0	0	0	0	0	0	0	0	0
k__Bacteria;p__Proteobacteria;c__Epsilonproteobacteria;o__Campylobacterales;f__Helicobacteraceae;g__Helicobacter;s__pylori	1.64197e-05	0	0	0	4.10493e-06	8.20987e-06	0	0	0	0	0	0	0	0	0	0	0	0	0	0	0	0	0	0
k__Bacteria;p__Proteobacteria;c__Deltaproteobacteria;o__Desulfovibrionales;f__Desulfovibrionaceae;Other;Other	1.09465e-05	9.13275e-06	0	0	5.01981e-06	5.84348e-06	0	4.63981e-06	0	0	1.15995e-06	2.31991e-06	0	0	0	0	0	0	0	0	0	0	0	0
k__Bacteria;p__Proteobacteria;c__Gammaproteobacteria;o__Enterobacteriales;f__Enterobacteriaceae;g__Erwinia;s__toletana	5.47324e-06	0	0	0	1.36831e-06	2.73662e-06	0	0	8.36827e-06	0	2.09207e-06	4.18414e-06	0	0	0	0	0	0	0	0	0	0	0	0
k__Bacteria;p__Firmicutes;c__Clostridia;o__Clostridiales;f__Veillonellaceae;g__Selenomonas;s__bovis	5.47324e-06	0	0	0	1.36831e-06	2.73662e-06	3.23717e-06	4.63981e-06	0	0	1.96924e-06	2.34488e-06	0	0	0	0	0	0	0	0	0	0	0	0
k__Bacteria;p__Actinobacteria;c__Coriobacteriia;o__Coriobacteriales;f__Coriobacteriaceae;g__Collinsella;Other	5.47324e-06	0	0	0	1.36831e-06	2.73662e-06	6.47434e-06	0	0	0	1.61858e-06	3.23717e-06	0	0	0	0	0	0	0	0	0	0	0	0
k__Bacteria;p__Firmicutes;c__Bacilli;o__Bacillales;f__Staphylococcaceae;g__Staphylococcus;s__equorum	5.47324e-06	4.56638e-06	0	0	2.50991e-06	2.92174e-06	0	4.63981e-06	0	0	1.15995e-06	2.31991e-06	0	0	0	0	0	0	0	0	0	0	0	0
k__Bacteria;p__Proteobacteria;c__Betaproteobacteria;o__Neisseriales;f__Neisseriaceae;Other;Other	5.47324e-06	4.56638e-06	0	0	2.50991e-06	2.92174e-06	0	4.63981e-06	0	0	1.15995e-06	2.31991e-06	0	0	0	0	0	0	0	0	0	0	0	0
k__Bacteria;p__Proteobacteria;c__Gammaproteobacteria;o__Pseudomonadales;f__Pseudomonadaceae;g__Pseudomonas;Other	5.47324e-06	1.36991e-05	0	0	4.79309e-06	6.47373e-06	0	0	0	0	0	0	0	0	0	0	0	0	0	0	0	0	0	0
k__Bacteria;p__Proteobacteria;c__Alphaproteobacteria;o__Rhizobiales;f__Phyllobacteriaceae;;Other	5.47324e-06	0	0	1.0383e-05	3.96407e-06	4.99694e-06	0	0	0	0	0	0	0	0	0	0	0	0	0	0	0	0	0	0
k__Bacteria;p__Actinobacteria;c__Actinobacteria;o__Actinomycetales;f__Micrococcaceae;Other;Other	5.47324e-06	0	9.25763e-06	0	3.68272e-06	4.5244e-06	0	0	0	0	0	0	0	0	0	0	0	0	0	0	0	0	0	0
k__Bacteria;p__Proteobacteria;c__Alphaproteobacteria;o__Rhizobiales;f__Brucellaceae;g__Ochrobactrum;	5.47324e-06	0	9.25763e-06	0	3.68272e-06	4.5244e-06	0	0	0	0	0	0	0	0	0	0	0	0	0	0	0	0	0	0
k__Bacteria;p__Firmicutes;c__Erysipelotrichi;o__Erysipelotrichales;f__Erysipelotrichaceae;g__Bulleidia;Other	5.47324e-06	4.56638e-06	0	0	2.50991e-06	2.92174e-06	0	0	0	0	0	0	0	0	0	0	0	0	0	0	0	0	0	0
k__Bacteria;p__Bacteroidetes;c__Bacteroidia;o__Bacteroidales;f__Bacteroidaceae;;Other	5.47324e-06	0	0	0	1.36831e-06	2.73662e-06	0	0	0	0	0	0	0	0	0	0	0	0	0	0	0	0	0	0
k__Bacteria;p__Firmicutes;c__Bacilli;o__Bacillales;f__Bacillaceae;;Other	5.47324e-06	0	0	0	1.36831e-06	2.73662e-06	0	0	0	0	0	0	0	0	0	0	0	0	0	0	0	0	0	0
k__Bacteria;p__Firmicutes;c__Bacilli;o__Lactobacillales;f__Lactobacillaceae;g__Pediococcus;Other	5.47324e-06	0	0	0	1.36831e-06	2.73662e-06	0	0	0	0	0	0	0	0	0	0	0	0	0	0	0	0	0	0
k__Bacteria;p__Firmicutes;c__Clostridia;o__Clostridiales;f__Lachnospiraceae;g__Oribacterium;	5.47324e-06	0	0	0	1.36831e-06	2.73662e-06	0	0	0	0	0	0	0	0	0	0	0	0	0	0	0	0	0	0
k__Bacteria;p__Firmicutes;c__Clostridia;o__Clostridiales;f__Peptostreptococcaceae;g__Clostridium;s__bartlettii	5.47324e-06	0	0	0	1.36831e-06	2.73662e-06	0	0	0	0	0	0	0	0	0	0	0	0	0	0	0	0	0	0
k__Bacteria;p__Firmicutes;c__Clostridia;o__Clostridiales;f__[Tissierellaceae];g__Finegoldia;	5.47324e-06	0	0	0	1.36831e-06	2.73662e-06	0	0	0	0	0	0	0	0	0	0	0	0	0	0	0	0	0	0
k__Bacteria;p__Proteobacteria;c__Alphaproteobacteria;o__Caulobacterales;f__Caulobacteraceae;Other;Other	5.47324e-06	0	0	0	1.36831e-06	2.73662e-06	0	0	0	0	0	0	0	0	0	0	0	0	0	0	0	0	0	0
k__Bacteria;p__Proteobacteria;c__Betaproteobacteria;o__Burkholderiales;f__Comamonadaceae;g__Limnobacter;Other	5.47324e-06	0	0	0	1.36831e-06	2.73662e-06	0	0	0	0	0	0	0	0	0	0	0	0	0	0	0	0	0	0
k__Bacteria;p__Proteobacteria;c__Betaproteobacteria;o__Burkholderiales;f__Oxalobacteraceae;g__Janthinobacterium;	5.47324e-06	0	0	0	1.36831e-06	2.73662e-06	0	0	0	0	0	0	0	0	0	0	0	0	0	0	0	0	0	0
k__Bacteria;p__Proteobacteria;c__Betaproteobacteria;o__Rhodocyclales;f__Rhodocyclaceae;g__Thauera;	5.47324e-06	0	0	0	1.36831e-06	2.73662e-06	0	0	0	0	0	0	0	0	0	0	0	0	0	0	0	0	0	0
k__Bacteria;p__Proteobacteria;c__Gammaproteobacteria;o__Enterobacteriales;f__Enterobacteriaceae;g__Pantoea;s__rodasii	5.47324e-06	0	0	0	1.36831e-06	2.73662e-06	0	0	0	0	0	0	0	0	0	0	0	0	0	0	0	0	0	0
k__Bacteria;p__Proteobacteria;c__Gammaproteobacteria;o__Pasteurellales;f__Pasteurellaceae;g__Haemophilus;s__influenzae	0	0	0	0	0	0	0	2.31991e-05	0	0	5.79976e-06	1.15995e-05	0	0	0	0	0	0	0	0	0	0	0	0
k__Bacteria;p__Proteobacteria;c__Gammaproteobacteria;o__Enterobacteriales;f__Enterobacteriaceae;g__Salmonella;Other	0	9.13275e-06	9.25763e-06	0	4.5976e-06	5.30909e-06	3.23717e-06	0	0	1.72203e-05	5.11437e-06	8.21363e-06	0	0	0	0	0	0	0	0	0	0	0	0
k__Bacteria;p__Firmicutes;c__Bacilli;o__Lactobacillales;f__Lactobacillaceae;g__Lactobacillus;s__vaginalis	0	0	0	0	0	0	0	0	0	1.72203e-05	4.30507e-06	8.61015e-06	0	0	0	0	0	0	0	0	0	0	0	0
k__Bacteria;p__Firmicutes;c__Clostridia;o__Clostridiales;f__Lachnospiraceae;g__Oribacterium;Other	0	0	0	0	0	0	0	0	8.36827e-06	8.61015e-06	4.24461e-06	4.90224e-06	0	0	0	0	0	0	0	0	0	0	0	0
k__Bacteria;p__Firmicutes;c__Erysipelotrichi;o__Erysipelotrichales;f__Erysipelotrichaceae;g__gut;s__metagenome	0	0	0	0	0	0	0	0	1.67365e-05	0	4.18414e-06	8.36827e-06	0	0	0	0	0	0	0	0	0	0	0	0
k__Bacteria;p__TM7;c__TM7-3;o__EW055;Other;Other;Other	0	0	0	0	0	0	0	0	1.67365e-05	0	4.18414e-06	8.36827e-06	0	0	0	0	0	0	0	0	0	0	0	0
k__Bacteria;p__Bacteroidetes;c__Bacteroidia;o__Bacteroidales;f__Bacteroidaceae;g__Bacteroides;s__eggerthii	0	0	0	0	0	0	6.47434e-06	9.27962e-06	0	0	3.93849e-06	4.68976e-06	0	0	0	0	0	0	0	0	0	0	0	0
k__Bacteria;p__Firmicutes;c__Clostridia;o__Clostridiales;f__Ruminococcaceae;g__Anaerotruncus;	0	0	0	0	0	0	6.47434e-06	0	8.36827e-06	0	3.71065e-06	4.3539e-06	0	0	0	0	0	0	0	0	0	0	0	0
k__Bacteria;p__Proteobacteria;c__Gammaproteobacteria;o__Pseudomonadales;f__Moraxellaceae;;Other	0	0	0	0	0	0	0	1.39194e-05	0	0	3.47986e-06	6.95972e-06	0	0	0	0	0	0	0	0	0	0	0	0
k__Bacteria;p__Proteobacteria;c__Betaproteobacteria;o__Burkholderiales;f__Burkholderiaceae;g__Salinispora;	0	0	0	0	0	0	0	4.63981e-06	8.36827e-06	0	3.25202e-06	4.05188e-06	0	0	0	0	0	0	0	0	0	0	0	0
k__Bacteria;p__Proteobacteria;c__Gammaproteobacteria;o__Enterobacteriales;f__Enterobacteriaceae;g__Pantoea;Other	0	4.56638e-06	0	0	1.14159e-06	2.28319e-06	3.23717e-06	0	0	8.61015e-06	2.96183e-06	4.06301e-06	0	0	0	0	0	0	0	0	0	0	0	0
k__Bacteria;p__Proteobacteria;c__Alphaproteobacteria;o__Rhizobiales;f__Methylobacteriaceae;g__Methylobacterium;	0	0	0	0	0	0	3.23717e-06	0	0	8.61015e-06	2.96183e-06	4.06301e-06	0	0	0	0	0	0	0	0	0	0	0	0
k__Bacteria;p__Bacteroidetes;c__Flavobacteriia;o__Flavobacteriales;f__[Weeksellaceae];;Other	0	0	0	0	0	0	0	9.27962e-06	0	0	2.31991e-06	4.63981e-06	0	0	0	0	0	0	0	0	0	0	0	0
k__Bacteria;p__Actinobacteria;c__Actinobacteria;o__Actinomycetales;f__Intrasporangiaceae;g__Phycicoccus;	0	0	0	0	0	0	0	0	0	8.61015e-06	2.15254e-06	4.30507e-06	0	0	0	0	0	0	0	0	0	0	0	0
k__Bacteria;p__Actinobacteria;c__Coriobacteriia;o__Coriobacteriales;Other;Other;Other	0	0	0	0	0	0	0	0	0	8.61015e-06	2.15254e-06	4.30507e-06	0	0	0	0	0	0	0	0	0	0	0	0
k__Bacteria;p__Bacteroidetes;c__Bacteroidia;o__Bacteroidales;f__[Paraprevotellaceae];g__Paraprevotella;	0	0	0	0	0	0	0	0	0	8.61015e-06	2.15254e-06	4.30507e-06	0	0	0	0	0	0	0	0	0	0	0	0
k__Bacteria;p__Firmicutes;c__Bacilli;o__Lactobacillales;f__Lactobacillaceae;g__Lactobacillus;s__helveticus	0	0	0	0	0	0	0	0	0	8.61015e-06	2.15254e-06	4.30507e-06	0	0	0	0	0	0	0	0	0	0	0	0
k__Bacteria;p__Proteobacteria;c__Alphaproteobacteria;o__Rhizobiales;f__Rhizobiaceae;g__Agrobacterium;	0	0	0	0	0	0	0	0	0	8.61015e-06	2.15254e-06	4.30507e-06	0	0	0	0	0	0	0	0	0	0	0	0
k__Bacteria;p__Proteobacteria;c__Betaproteobacteria;o__Burkholderiales;f__Alcaligenaceae;g__Castellaniella;s__defragrans	0	0	0	0	0	0	0	0	0	8.61015e-06	2.15254e-06	4.30507e-06	0	0	0	0	0	0	0	0	0	0	0	0
k__Bacteria;p__Proteobacteria;c__Betaproteobacteria;o__Burkholderiales;f__Comamonadaceae;g__Alicycliphilus;	0	0	0	0	0	0	0	0	0	8.61015e-06	2.15254e-06	4.30507e-06	0	0	0	0	0	0	0	0	0	0	0	0
k__Bacteria;p__Proteobacteria;c__Betaproteobacteria;o__Burkholderiales;f__Comamonadaceae;g__Diaphorobacter;	0	0	0	0	0	0	0	0	0	8.61015e-06	2.15254e-06	4.30507e-06	0	0	0	0	0	0	0	0	0	0	0	0
k__Bacteria;p__Proteobacteria;c__Betaproteobacteria;o__Thiobacterales;f__Thiobacteraceae;Other;Other	0	0	0	0	0	0	0	0	0	8.61015e-06	2.15254e-06	4.30507e-06	0	0	0	0	0	0	0	0	0	0	0	0
k__Bacteria;p__TM7;c__TM7-3;o__I025;;Other;Other	0	0	0	0	0	0	0	0	0	8.61015e-06	2.15254e-06	4.30507e-06	0	0	0	0	0	0	0	0	0	0	0	0
k__Bacteria;p__Acidobacteria;c__Solibacteres;o__Solibacterales;;Other;Other	0	0	0	0	0	0	0	0	8.36827e-06	0	2.09207e-06	4.18414e-06	0	0	0	0	0	0	0	0	0	0	0	0
k__Bacteria;p__Firmicutes;c__Bacilli;o__Bacillales;f__Planococcaceae;;Other	0	0	0	0	0	0	0	0	8.36827e-06	0	2.09207e-06	4.18414e-06	0	0	0	0	0	0	0	0	0	0	0	0
k__Bacteria;p__Firmicutes;c__Bacilli;o__Lactobacillales;f__Streptococcaceae;;Other	0	0	0	0	0	0	0	0	8.36827e-06	0	2.09207e-06	4.18414e-06	0	0	0	0	0	0	0	0	0	0	0	0
k__Bacteria;p__Firmicutes;c__Clostridia;o__Clostridiales;f__Ruminococcaceae;g__Clostridium;s__methylpentosum	0	0	0	0	0	0	0	0	8.36827e-06	0	2.09207e-06	4.18414e-06	0	0	0	0	0	0	0	0	0	0	0	0
k__Bacteria;p__Proteobacteria;c__Alphaproteobacteria;o__Caulobacterales;f__Caulobacteraceae;g__Caulobacter;Other	0	0	0	0	0	0	0	0	8.36827e-06	0	2.09207e-06	4.18414e-06	0	0	0	0	0	0	0	0	0	0	0	0
k__Bacteria;p__Proteobacteria;c__Alphaproteobacteria;o__Rhizobiales;f__Bradyrhizobiaceae;g__Bradyrhizobium;	0	0	0	0	0	0	0	0	8.36827e-06	0	2.09207e-06	4.18414e-06	0	0	0	0	0	0	0	0	0	0	0	0
k__Bacteria;p__Proteobacteria;c__Alphaproteobacteria;o__Rhizobiales;f__Phyllobacteriaceae;Other;Other	0	0	0	0	0	0	0	0	8.36827e-06	0	2.09207e-06	4.18414e-06	0	0	0	0	0	0	0	0	0	0	0	0
k__Bacteria;p__Proteobacteria;c__Alphaproteobacteria;o__Rhizobiales;f__Phyllobacteriaceae;g__Phyllobacterium;	0	0	0	0	0	0	0	0	8.36827e-06	0	2.09207e-06	4.18414e-06	0	0	0	0	0	0	0	0	0	0	0	0
k__Bacteria;p__Proteobacteria;c__Gammaproteobacteria;o__Enterobacteriales;f__Enterobacteriaceae;g__Morganella;	0	0	0	0	0	0	0	0	8.36827e-06	0	2.09207e-06	4.18414e-06	0	0	0	0	0	0	0	0	0	0	0	0
k__Bacteria;p__Proteobacteria;c__Gammaproteobacteria;o__Enterobacteriales;f__Enterobacteriaceae;g__Xenorhabdus;s__poinarii	0	0	0	0	0	0	0	0	8.36827e-06	0	2.09207e-06	4.18414e-06	0	0	0	0	0	0	0	0	0	0	0	0
k__Bacteria;p__Proteobacteria;c__Gammaproteobacteria;o__Pasteurellales;f__Pasteurellaceae;g__Mannheimia;Other	0	0	0	0	0	0	0	0	8.36827e-06	0	2.09207e-06	4.18414e-06	0	0	0	0	0	0	0	0	0	0	0	0
k__Bacteria;p__Fusobacteria;c__Fusobacteriia;o__Fusobacteriales;f__Fusobacteriaceae;g__Fusobacterium;Other	0	9.13275e-06	0	0	2.28319e-06	4.56638e-06	6.47434e-06	0	0	0	1.61858e-06	3.23717e-06	0	0	0	0	0	0	0	0	0	0	0	0
k__Bacteria;p__Actinobacteria;c__Coriobacteriia;o__Coriobacteriales;f__Coriobacteriaceae;g__Atopobium;	0	0	0	0	0	0	6.47434e-06	0	0	0	1.61858e-06	3.23717e-06	0	0	0	0	0	0	0	0	0	0	0	0
k__Bacteria;p__Firmicutes;c__Bacilli;o__Lactobacillales;f__Leuconostocaceae;;Other	0	3.19646e-05	0	0	7.99116e-06	1.59823e-05	0	4.63981e-06	0	0	1.15995e-06	2.31991e-06	0	0	0	0	0	0	0	0	0	0	0	0
k__Bacteria;p__Firmicutes;c__Bacilli;o__Bacillales;f__Planococcaceae;g__Rummeliibacillus;	0	2.28319e-05	0	0	5.70797e-06	1.14159e-05	0	4.63981e-06	0	0	1.15995e-06	2.31991e-06	0	0	0	0	0	0	0	0	0	0	0	0
k__Bacteria;p__Proteobacteria;c__Gammaproteobacteria;o__Vibrionales;f__Vibrionaceae;g__Vibrio;	0	0	0	1.0383e-05	2.59576e-06	5.19151e-06	0	4.63981e-06	0	0	1.15995e-06	2.31991e-06	0	0	0	0	0	0	0	0	0	0	0	0
k__Bacteria;p__Proteobacteria;c__Gammaproteobacteria;o__Pseudomonadales;f__Moraxellaceae;g__Moraxella;Other	0	0	9.25763e-06	0	2.31441e-06	4.62882e-06	0	4.63981e-06	0	0	1.15995e-06	2.31991e-06	0	0	0	0	0	0	0	0	0	0	0	0
k__Bacteria;p__Firmicutes;c__Bacilli;o__Gemellales;f__Gemellaceae;g__Gemella;Other	0	9.13275e-06	0	0	2.28319e-06	4.56638e-06	0	4.63981e-06	0	0	1.15995e-06	2.31991e-06	0	0	0	0	0	0	0	0	0	0	0	0
k__Bacteria;p__Firmicutes;c__Bacilli;o__Lactobacillales;f__Aerococcaceae;g__Aerococcus;	0	0	0	0	0	0	0	4.63981e-06	0	0	1.15995e-06	2.31991e-06	0	0	0	0	0	0	0	0	0	0	0	0
k__Bacteria;p__Firmicutes;c__Clostridia;o__Clostridiales;f__Clostridiaceae;g__Clostridium;s__carnis	0	0	0	0	0	0	0	4.63981e-06	0	0	1.15995e-06	2.31991e-06	0	0	0	0	0	0	0	0	0	0	0	0
k__Bacteria;p__Firmicutes;c__Erysipelotrichi;o__Erysipelotrichales;f__Erysipelotrichaceae;g__Coprobacillus;Other	0	0	0	0	0	0	0	4.63981e-06	0	0	1.15995e-06	2.31991e-06	0	0	0	0	0	0	0	0	0	0	0	0
k__Bacteria;p__Proteobacteria;c__Betaproteobacteria;o__Neisseriales;f__Neisseriaceae;g__Eikenella;Other	0	0	0	0	0	0	0	4.63981e-06	0	0	1.15995e-06	2.31991e-06	0	0	0	0	0	0	0	0	0	0	0	0
k__Bacteria;p__Proteobacteria;c__Deltaproteobacteria;o__Desulfovibrionales;f__Desulfovibrionaceae;g__Bilophila;Other	0	0	0	0	0	0	0	4.63981e-06	0	0	1.15995e-06	2.31991e-06	0	0	0	0	0	0	0	0	0	0	0	0
k__Bacteria;p__Proteobacteria;c__Gammaproteobacteria;o__Alteromonadales;f__HTCC2188;g__HTCC;	0	0	0	0	0	0	0	4.63981e-06	0	0	1.15995e-06	2.31991e-06	0	0	0	0	0	0	0	0	0	0	0	0
k__Bacteria;p__Proteobacteria;c__Gammaproteobacteria;o__Pasteurellales;f__Pasteurellaceae;g__Gallibacterium;s__genomosp.	0	0	0	0	0	0	0	4.63981e-06	0	0	1.15995e-06	2.31991e-06	0	0	0	0	0	0	0	0	0	0	0	0
k__Bacteria;p__Proteobacteria;c__Gammaproteobacteria;o__Vibrionales;f__Vibrionaceae;Other;Other	0	0	0	0	0	0	0	4.63981e-06	0	0	1.15995e-06	2.31991e-06	0	0	0	0	0	0	0	0	0	0	0	0
k__Bacteria;p__Proteobacteria;c__Gammaproteobacteria;o__Vibrionales;f__Vibrionaceae;g__Vibrio;Other	0	0	0	0	0	0	0	4.63981e-06	0	0	1.15995e-06	2.31991e-06	0	0	0	0	0	0	0	0	0	0	0	0
k__Bacteria;p__Synergistetes;c__Synergistia;o__Synergistales;f__Dethiosulfovibrionaceae;g__Pyramidobacter;s__piscolens	0	0	0	0	0	0	0	4.63981e-06	0	0	1.15995e-06	2.31991e-06	0	0	0	0	0	0	0	0	0	0	0	0
k__Bacteria;p__Proteobacteria;c__Alphaproteobacteria;o__Rhodobacterales;f__Rhodobacteraceae;g__Paracoccus;Other	0	0	0	1.0383e-05	2.59576e-06	5.19151e-06	3.23717e-06	0	0	0	8.09292e-07	1.61858e-06	0	0	0	0	0	0	0	0	0	0	0	0
k__Bacteria;p__Proteobacteria;c__Betaproteobacteria;o__Burkholderiales;f__Comamonadaceae;g__Comamonas;s__terrigena	0	9.13275e-06	0	0	2.28319e-06	4.56638e-06	3.23717e-06	0	0	0	8.09292e-07	1.61858e-06	0	0	0	0	0	0	0	0	0	0	0	0
k__Bacteria;p__Actinobacteria;c__Actinobacteria;o__Actinomycetales;f__Gordoniaceae;g__Gordonia;	0	0	0	0	0	0	3.23717e-06	0	0	0	8.09292e-07	1.61858e-06	0	0	0	0	0	0	0	0	0	0	0	0
k__Bacteria;p__Actinobacteria;c__Coriobacteriia;o__Coriobacteriales;f__Coriobacteriaceae;g__Paraeggerthella;Other	0	0	0	0	0	0	3.23717e-06	0	0	0	8.09292e-07	1.61858e-06	0	0	0	0	0	0	0	0	0	0	0	0
k__Bacteria;p__Bacteroidetes;c__Bacteroidia;o__Bacteroidales;f__Rikenellaceae;Other;Other	0	0	0	0	0	0	3.23717e-06	0	0	0	8.09292e-07	1.61858e-06	0	0	0	0	0	0	0	0	0	0	0	0
k__Bacteria;p__Bacteroidetes;c__Flavobacteriia;o__Flavobacteriales;f__Flavobacteriaceae;g__Myroides;s__odoratimimus	0	0	0	0	0	0	3.23717e-06	0	0	0	8.09292e-07	1.61858e-06	0	0	0	0	0	0	0	0	0	0	0	0
k__Bacteria;p__Firmicutes;c__Bacilli;o__Bacillales;f__Planococcaceae;g__Solibacillus;	0	0	0	0	0	0	3.23717e-06	0	0	0	8.09292e-07	1.61858e-06	0	0	0	0	0	0	0	0	0	0	0	0
k__Bacteria;p__Firmicutes;c__Clostridia;o__Clostridiales;f__Peptococcaceae;g__Peptococcus;Other	0	0	0	0	0	0	3.23717e-06	0	0	0	8.09292e-07	1.61858e-06	0	0	0	0	0	0	0	0	0	0	0	0
k__Bacteria;p__Firmicutes;c__Clostridia;o__Clostridiales;f__[Tissierellaceae];Other;Other	0	0	0	0	0	0	3.23717e-06	0	0	0	8.09292e-07	1.61858e-06	0	0	0	0	0	0	0	0	0	0	0	0
k__Bacteria;p__Fusobacteria;c__Fusobacteriia;o__Fusobacteriales;f__Fusobacteriaceae;g__u114;	0	0	0	0	0	0	3.23717e-06	0	0	0	8.09292e-07	1.61858e-06	0	0	0	0	0	0	0	0	0	0	0	0
k__Bacteria;p__Proteobacteria;c__Alphaproteobacteria;o__Caulobacterales;f__Caulobacteraceae;g__Brevundimonas;Other	0	0	0	0	0	0	3.23717e-06	0	0	0	8.09292e-07	1.61858e-06	0	0	0	0	0	0	0	0	0	0	0	0
k__Bacteria;p__Proteobacteria;c__Betaproteobacteria;o__Rhodocyclales;Other;Other;Other	0	0	0	0	0	0	3.23717e-06	0	0	0	8.09292e-07	1.61858e-06	0	0	0	0	0	0	0	0	0	0	0	0
k__Bacteria;p__Proteobacteria;c__Gammaproteobacteria;o__Vibrionales;f__Vibrionaceae;g__Salinivibrio;s__costicola	0	0	0	0	0	0	3.23717e-06	0	0	0	8.09292e-07	1.61858e-06	0	0	0	0	0	0	0	0	0	0	0	0
k__Bacteria;p__Actinobacteria;c__Actinobacteria;o__Actinomycetales;f__Dermabacteraceae;g__Brachybacterium;s__conglomeratum	0	2.28319e-05	0	1.0383e-05	8.30373e-06	1.0852e-05	0	0	0	0	0	0	0	0	0	0	0	0	0	0	0	0	0	0
k__Bacteria;p__Proteobacteria;c__Gammaproteobacteria;o__Xanthomonadales;f__Xanthomonadaceae;g__Pseudoxanthomonas;Other	0	0	0	2.07661e-05	5.19151e-06	1.0383e-05	0	0	0	0	0	0	0	0	0	0	0	0	0	0	0	0	0	0
k__Bacteria;p__Proteobacteria;c__Gammaproteobacteria;o__Xanthomonadales;f__Xanthomonadaceae;g__Lysobacter;	0	0	9.25763e-06	1.0383e-05	4.91017e-06	5.68836e-06	0	0	0	0	0	0	0	0	0	0	0	0	0	0	0	0	0	0
k__Bacteria;p__Firmicutes;c__Bacilli;o__Lactobacillales;f__Streptococcaceae;g__Lactococcus;	0	0	1.85153e-05	0	4.62882e-06	9.25763e-06	0	0	0	0	0	0	0	0	0	0	0	0	0	0	0	0	0	0
k__Bacteria;p__Proteobacteria;c__Alphaproteobacteria;o__Rhizobiales;f__Phyllobacteriaceae;g__Aminobacter;Other	0	4.56638e-06	0	1.0383e-05	3.73735e-06	4.92571e-06	0	0	0	0	0	0	0	0	0	0	0	0	0	0	0	0	0	0
k__Bacteria;p__Proteobacteria;c__Gammaproteobacteria;o__Enterobacteriales;f__Enterobacteriaceae;g__Providencia;Other	0	4.56638e-06	9.25763e-06	0	3.456e-06	4.42643e-06	0	0	0	0	0	0	0	0	0	0	0	0	0	0	0	0	0	0
k__Bacteria;p__Actinobacteria;c__Actinobacteria;o__Actinomycetales;f__Brevibacteriaceae;g__Brevibacterium;s__aureum	0	1.36991e-05	0	0	3.42478e-06	6.84957e-06	0	0	0	0	0	0	0	0	0	0	0	0	0	0	0	0	0	0
k__Bacteria;p__Firmicutes;c__Bacilli;o__Lactobacillales;f__Lactobacillaceae;g__Lactobacillus;s__acidipiscis	0	1.36991e-05	0	0	3.42478e-06	6.84957e-06	0	0	0	0	0	0	0	0	0	0	0	0	0	0	0	0	0	0
k__Bacteria;p__Proteobacteria;c__Betaproteobacteria;o__Burkholderiales;f__Alcaligenaceae;g__Alcaligenes;Other	0	1.36991e-05	0	0	3.42478e-06	6.84957e-06	0	0	0	0	0	0	0	0	0	0	0	0	0	0	0	0	0	0
k__Bacteria;p__Firmicutes;c__Clostridia;o__Clostridiales;f__Lachnospiraceae;g__[Ruminococcus];s__torques	0	0	0	1.0383e-05	2.59576e-06	5.19151e-06	0	0	0	0	0	0	0	0	0	0	0	0	0	0	0	0	0	0
k__Bacteria;p__Proteobacteria;c__Alphaproteobacteria;o__Sphingomonadales;f__Sphingomonadaceae;g__Novosphingobium;	0	0	0	1.0383e-05	2.59576e-06	5.19151e-06	0	0	0	0	0	0	0	0	0	0	0	0	0	0	0	0	0	0
k__Bacteria;p__Proteobacteria;c__Betaproteobacteria;o__Burkholderiales;f__Alcaligenaceae;g__Pigmentiphaga;	0	0	0	1.0383e-05	2.59576e-06	5.19151e-06	0	0	0	0	0	0	0	0	0	0	0	0	0	0	0	0	0	0
k__Bacteria;p__Proteobacteria;c__Betaproteobacteria;o__Burkholderiales;f__Burkholderiaceae;;Other	0	0	0	1.0383e-05	2.59576e-06	5.19151e-06	0	0	0	0	0	0	0	0	0	0	0	0	0	0	0	0	0	0
k__Bacteria;p__Proteobacteria;c__Gammaproteobacteria;o__Enterobacteriales;f__Enterobacteriaceae;g__Escherichia;s__hermannii	0	0	0	1.0383e-05	2.59576e-06	5.19151e-06	0	0	0	0	0	0	0	0	0	0	0	0	0	0	0	0	0	0
k__Bacteria;p__Actinobacteria;c__Actinobacteria;o__Actinomycetales;f__Intrasporangiaceae;;Other	0	0	9.25763e-06	0	2.31441e-06	4.62882e-06	0	0	0	0	0	0	0	0	0	0	0	0	0	0	0	0	0	0
k__Bacteria;p__Fibrobacteres;c__Fibrobacteria;o__Fibrobacterales;f__Fibrobacteraceae;g__Fibrobacter;s__succinogenes	0	0	9.25763e-06	0	2.31441e-06	4.62882e-06	0	0	0	0	0	0	0	0	0	0	0	0	0	0	0	0	0	0
k__Bacteria;p__Firmicutes;c__Bacilli;o__Lactobacillales;f__Aerococcaceae;g__Facklamia;Other	0	0	9.25763e-06	0	2.31441e-06	4.62882e-06	0	0	0	0	0	0	0	0	0	0	0	0	0	0	0	0	0	0
k__Bacteria;p__Firmicutes;c__Bacilli;o__Lactobacillales;f__Carnobacteriaceae;;Other	0	0	9.25763e-06	0	2.31441e-06	4.62882e-06	0	0	0	0	0	0	0	0	0	0	0	0	0	0	0	0	0	0
k__Bacteria;p__Firmicutes;c__Bacilli;o__Lactobacillales;f__Leuconostocaceae;g__Leuconostoc;s__mesenteroides	0	0	9.25763e-06	0	2.31441e-06	4.62882e-06	0	0	0	0	0	0	0	0	0	0	0	0	0	0	0	0	0	0
k__Bacteria;p__Firmicutes;c__Clostridia;o__Clostridiales;f__Clostridiaceae;g__Alkaliphilus;s__transvaalensis	0	0	9.25763e-06	0	2.31441e-06	4.62882e-06	0	0	0	0	0	0	0	0	0	0	0	0	0	0	0	0	0	0
k__Bacteria;p__Proteobacteria;c__Alphaproteobacteria;o__Rhizobiales;f__Rhizobiaceae;g__Agrobacterium;Other	0	0	9.25763e-06	0	2.31441e-06	4.62882e-06	0	0	0	0	0	0	0	0	0	0	0	0	0	0	0	0	0	0
k__Bacteria;p__Proteobacteria;c__Gammaproteobacteria;o__Alteromonadales;f__Shewanellaceae;g__Shewanella;s__algae	0	0	9.25763e-06	0	2.31441e-06	4.62882e-06	0	0	0	0	0	0	0	0	0	0	0	0	0	0	0	0	0	0
k__Bacteria;p__Proteobacteria;c__Gammaproteobacteria;o__Enterobacteriales;f__Enterobacteriaceae;g__Brenneria;s__salicis	0	0	9.25763e-06	0	2.31441e-06	4.62882e-06	0	0	0	0	0	0	0	0	0	0	0	0	0	0	0	0	0	0
k__Bacteria;p__Proteobacteria;c__Gammaproteobacteria;o__Enterobacteriales;f__Enterobacteriaceae;g__Enterobacter;	0	0	9.25763e-06	0	2.31441e-06	4.62882e-06	0	0	0	0	0	0	0	0	0	0	0	0	0	0	0	0	0	0
k__Bacteria;p__Proteobacteria;c__Gammaproteobacteria;o__Xanthomonadales;f__Xanthomonadaceae;g__Dokdonella;	0	0	9.25763e-06	0	2.31441e-06	4.62882e-06	0	0	0	0	0	0	0	0	0	0	0	0	0	0	0	0	0	0
k__Bacteria;p__TM7;c__TM7-3;o__EW055;;Other;Other	0	0	9.25763e-06	0	2.31441e-06	4.62882e-06	0	0	0	0	0	0	0	0	0	0	0	0	0	0	0	0	0	0
k__Bacteria;p__Actinobacteria;c__Actinobacteria;o__Bifidobacteriales;f__Bifidobacteriaceae;g__Bifidobacterium;s__pseudolongum	0	9.13275e-06	0	0	2.28319e-06	4.56638e-06	0	0	0	0	0	0	0	0	0	0	0	0	0	0	0	0	0	0
k__Bacteria;p__Actinobacteria;c__Actinobacteria;o__Actinomycetales;f__Corynebacteriaceae;g__Corynebacterium;s__stationis	0	4.56638e-06	0	0	1.14159e-06	2.28319e-06	0	0	0	0	0	0	0	0	0	0	0	0	0	0	0	0	0	0
k__Bacteria;p__Actinobacteria;c__Coriobacteriia;o__Coriobacteriales;f__Coriobacteriaceae;Other;Other	0	4.56638e-06	0	0	1.14159e-06	2.28319e-06	0	0	0	0	0	0	0	0	0	0	0	0	0	0	0	0	0	0
k__Bacteria;p__Firmicutes;c__Bacilli;o__Bacillales;f__Planococcaceae;g__Kurthia;s__gibsonii	0	4.56638e-06	0	0	1.14159e-06	2.28319e-06	0	0	0	0	0	0	0	0	0	0	0	0	0	0	0	0	0	0
k__Bacteria;p__Firmicutes;c__Clostridia;o__Clostridiales;f__Lachnospiraceae;g__Clostridium;s__saccharolyticum	0	4.56638e-06	0	0	1.14159e-06	2.28319e-06	0	0	0	0	0	0	0	0	0	0	0	0	0	0	0	0	0	0
k__Bacteria;p__Firmicutes;c__Clostridia;o__Clostridiales;f__Lachnospiraceae;g__Clostridium;s__xylanolyticum	0	4.56638e-06	0	0	1.14159e-06	2.28319e-06	0	0	0	0	0	0	0	0	0	0	0	0	0	0	0	0	0	0
k__Bacteria;p__Firmicutes;c__Clostridia;o__Clostridiales;f__Veillonellaceae;g__vadinHB04;	0	4.56638e-06	0	0	1.14159e-06	2.28319e-06	0	0	0	0	0	0	0	0	0	0	0	0	0	0	0	0	0	0
k__Bacteria;p__Firmicutes;c__Clostridia;o__Clostridiales;f__[Tissierellaceae];g__Gallicola;	0	4.56638e-06	0	0	1.14159e-06	2.28319e-06	0	0	0	0	0	0	0	0	0	0	0	0	0	0	0	0	0	0
k__Bacteria;p__Proteobacteria;c__Betaproteobacteria;o__Burkholderiales;f__Burkholderiaceae;g__Burkholderia;s__andropogonis	0	4.56638e-06	0	0	1.14159e-06	2.28319e-06	0	0	0	0	0	0	0	0	0	0	0	0	0	0	0	0	0	0
k__Bacteria;p__Proteobacteria;c__Gammaproteobacteria;o__Enterobacteriales;f__Enterobacteriaceae;g__Sodalis;	0	4.56638e-06	0	0	1.14159e-06	2.28319e-06	0	0	0	0	0	0	0	0	0	0	0	0	0	0	0	0	0	0
k__Bacteria;p__Proteobacteria;c__Gammaproteobacteria;o__Pseudomonadales;f__Pseudomonadaceae;;Other	0	4.56638e-06	0	0	1.14159e-06	2.28319e-06	0	0	0	0	0	0	0	0	0	0	0	0	0	0	0	0	0	0
